# Supplementary material for: Dysregulation of lncRNA–miRNA–mRNA Interactome as a Marker of Metastatic Process in Ovarian Cancer
Source: Biomedicines. 2022 Mar 31;10(4):824. doi: 10.3390/biomedicines10040824 (PMC9031843; doi:10.3390/biomedicines10040824)
Supplement: Supplementary file 1 [file biomedicines-10-00824-s001.zip]

Archive with 8 entries (8 files):
- Supplementary Table S1.xlsx
- Supplementary Table S2.xlsx
- Supplementary Table S3.xlsx
- Supplementary Table S4.xlsx
- Supplementary Table S5.xlsx
- Supplementary Table S6.pdf
- Supplementary Table S7.xlsx
- Supplementary Table S8.xlsx
