# Supplementary material for: Dysregulation of lncRNA–miRNA–mRNA Interactome as a Marker of Metastatic Process in Ovarian Cancer
Source: Biomedicines. 2022 Mar 31;10(4):824. doi: 10.3390/biomedicines10040824 (PMC9031843; doi:10.3390/biomedicines10040824)
Supplement: Supplementary file 1 [file biomedicines-10-00824-s001.zip › Supplementary Table S1.xlsx]

## Sheet: Table S1
Supplementary Table S1. Differential expression of lncRNAs in a group of OC patients and healthy individuals.
lncRNA	logFC	logCPM	LR	PValue	adj.P.Val	max.logFC
ATP5EP2	3.77508	19.4829	228.862	1.01804e-99	2.92365e-99	3.77508
RPL13AP6	17.8966	9.06947	219.799	1.04423e-99	2.99844e-99	17.8966
ZNF593	6.03673	1.33152	217.403	1.08053e-99	3.10223e-99	6.03673
SNORA40	15.3469	0.313019	189.724	1.08274e-99	3.10812e-99	15.3469
SNORD79	12.4874	0.247746	186.975	3.48724e-55	7.71275e-55	12.4874
SNORA70	4.36923	0.881784	186.61	3.75644e-55	8.30722e-55	4.36923
EIF3IP1	12.3172	0.443555	186.303	3.86509e-55	8.54656e-55	12.3172
SNORA18	17.0308	0.342245	185.409	4.24483e-55	9.38522e-55	17.0308
UBE2NL	14.958	0.734017	179.151	4.31603e-55	9.54161e-55	14.958
SNORD31	18.4876	0.359527	176.078	4.446e-55	9.82784e-55	18.4876
SNORD44	10.7781	0.209972	171.143	4.72393e-55	1.04411e-54	10.7781
SNORD81	24.8576	0.486483	165.208	4.8095e-55	1.0629e-54	24.8576
PTTG3P	29.6651	1.04308	164.554	4.84705e-55	1.07108e-54	29.6651
MIR4442	11.0634	0.217292	160.086	5.08369e-55	1.12325e-54	11.0634
MALAT1	5.04671	0.0979392	156.469	5.09781e-55	1.12625e-54	5.04671
SNORA67	13.0605	0.270431	155.871	5.31785e-55	1.17473e-54	13.0605
SNORA32	15.2035	0.562048	154.52	5.39314e-55	1.19123e-54	15.2035
SNORD36C	7.40447	0.143695	152.928	5.69292e-55	1.25731e-54	7.40447
SNORA31	7.62927	0.173371	151.919	6.30255e-55	1.3918e-54	7.62927
SNORD77	7.86546	0.154712	151.798	6.36491e-55	1.40541e-54	7.86546
SNORD104	59.7262	1.42544	151.377	2.37708e-39	4.70315e-39	59.7262
CCAT1	11.6543	0.644015	149.87	2.40751e-39	4.7629e-39	11.6543
SNORA25	18.0926	0.401166	148.459	2.41326e-39	4.7738e-39	18.0926
SNORD58C	8.33168	0.345615	138.853	2.42382e-39	4.79421e-39	8.33168
MIR5047	47.2961	1.60483	137.687	2.4328e-39	4.81151e-39	47.2961
SNORD78	6.60915	0.128606	136.451	2.45363e-39	4.85222e-39	6.60915
RPL23P8	508.587	19.6757	135.368	2.46555e-39	4.87531e-39	508.587
MIR3064	29.6041	1.54391	135.232	2.54572e-39	5.03335e-39	29.6041
MIR4664	15.2334	0.317833	133.87	2.56568e-39	5.07231e-39	15.2334
DSCAM-AS1	27.7345	4.39809	131.596	2.6046e-39	5.14876e-39	27.7345
SNORD60	7.78005	0.160074	129.407	2.62393e-39	5.18645e-39	7.78005
MIR320E	5.73888	0.123453	125.831	2.66284e-39	5.26284e-39	5.73888
SNORD29	5.20192	0.100951	125.611	2.8693e-39	5.67034e-39	5.20192
OIP5-AS1	5.04206	0.0978488	122.279	2.93849e-39	5.8065e-39	5.04206
MIR3685	5.39984	0.132349	121.728	2.9506e-39	5.82984e-39	5.39984
SNORA33	8.03095	0.303534	120.267	2.99267e-39	5.9124e-39	8.03095
SNORD28	5.10159	0.0993494	119.245	3.06051e-39	6.04583e-39	5.10159
SNORD50B	4.94073	0.161928	115.21	3.09832e-39	6.11992e-39	4.94073
SNORD49A	7.46136	0.465763	113.29	3.29542e-39	6.5086e-39	7.46136
HSP90AA4P	31.1397	3.12249	113.284	3.49339e-39	6.89892e-39	31.1397
SNORA26	5.4928	0.238744	112.496	3.50752e-39	6.92615e-39	5.4928
SNORA8	36.0074	0.699986	107.791	3.66693e-39	7.24021e-39	36.0074
SNORD95	3.98142	0.0776682	106.526	3.82246e-39	7.54655e-39	3.98142
SNORA24	4.11473	0.0855482	103.689	3.83851e-39	7.5775e-39	4.11473
SNORA62	3.86929	0.10932	103.644	3.85411e-39	7.60755e-39	3.86929
SNORD5	11.786	0.22884	101.395	3.90757e-39	7.7123e-39	11.786
HIST1H2AM	5.62979	0.110233	99.4896	3.93698e-39	7.76959e-39	5.62979
MIR4478	8.7008	0.18289	95.1051	3.95102e-39	7.79654e-39	8.7008
SNORD74	3.44615	0.0722858	95.0785	4.23008e-39	8.34638e-39	3.44615
SNORD2	4.16073	0.15404	94.4918	4.67362e-39	9.22063e-39	4.16073
MIR4292	4.02192	0.122523	93.913	4.91832e-39	9.70245e-39	4.02192
SNORD58A	3.96811	0.167388	92.2288	4.99856e-39	9.85977e-39	3.96811
CCDC103	3.93222	0.109391	91.7844	5.00683e-39	9.87512e-39	3.93222
SNORD101	3.94781	0.136273	91.4437	5.04048e-39	9.9405e-39	3.94781
AMIGO3	2.89877	0.056255	90.9344	5.04697e-39	9.95233e-39	2.89877
SNORA76	9.48308	0.287186	90.5741	5.08902e-39	1.00343e-38	9.48308
SNORD6	3.67757	0.128497	90.5547	5.52474e-39	1.08923e-38	3.67757
SNORA64	4.31196	0.163533	90.2665	5.6256e-39	1.10901e-38	4.31196
RNU11	6.82382	0.132427	89.7317	5.77202e-39	1.13776e-38	6.82382
DEXI	21.2203	4.20856	89.7249	5.79409e-39	1.142e-38	21.2203
SNORA68	8.40198	0.179047	87.8337	5.99713e-39	1.1819e-38	8.40198
SNORD56	3.1745	0.061721	85.9761	6.25686e-39	1.23297e-38	3.1745
HSP90AB4P	36.7706	6.69506	85.3652	6.33214e-39	1.24768e-38	36.7706
SNORD42B	2.8419	0.0553814	82.8007	6.3828e-39	1.25754e-38	2.8419
SNORD99	3.94506	0.204278	82.7448	6.44381e-39	1.26944e-38	3.94506
MIR141	3.74127	0.160167	82.5465	6.63707e-39	1.30738e-38	3.74127
MIR320A	163.853	3.23274	81.8885	6.88446e-39	1.35598e-38	163.853
MIR1234	4.90803	0.239017	81.4746	7.33745e-39	1.44506e-38	4.90803
MIR4508	6.10569	12.4838	81.3166	7.4634e-39	1.46972e-38	6.10569
SNORD38A	3.49393	0.199666	80.6069	7.64417e-39	1.50517e-38	3.49393
SNORD63	2.64517	0.0551306	79.0212	7.98358e-39	1.57185e-38	2.64517
NACAP1	87.4298	14.4674	78.195	8.83039e-39	1.7384e-38	87.4298
MIR663A	504.044	9.78294	77.3836	8.91451e-39	1.75479e-38	504.044
SNORD54	6.65481	0.354265	76.5818	9.76275e-39	1.92158e-38	6.65481
RPS26P11	10.1947	1.41151	76.4275	9.93023e-39	1.95435e-38	10.1947
SNORD19B	2.4312	0.0471811	75.8131	1.1148e-38	2.19379e-38	2.4312
GSTM2P1	9.02572	1.18615	75.6133	1.13166e-38	2.22677e-38	9.02572
SNORD96A	8.56033	1.67222	73.4323	1.13498e-38	2.23308e-38	8.56033
SNORD27	3.04815	0.145163	73.3357	1.17627e-38	2.31408e-38	3.04815
MIR3609	14.2376	0.286255	72.9709	1.27195e-38	2.50208e-38	14.2376
SCARNA17	2.80429	0.0954986	71.905	1.31181e-38	2.58023e-38	2.80429
SNORD34	3.84818	0.297784	71.855	1.37005e-38	2.69453e-38	3.84818
SNORD30	2.73936	0.134337	69.917	1.45783e-38	2.86687e-38	2.73936
MIR663B	26.589	0.563807	69.6868	1.48619e-38	2.92237e-38	26.589
SNORD69	2.97748	0.17992	69.5881	1.57759e-38	3.10179e-38	2.97748
SNORD23	2.62014	0.130816	69.532	1.59663e-38	3.13892e-38	2.62014
MIR4767	2.22176	0.0542201	69.4564	1.62786e-38	3.2e-38	2.22176
MIR25	5.93806	0.95185	68.8509	1.64396e-38	3.23132e-38	5.93806
MIR10B	3.27315	0.0839438	68.4284	1.64951e-38	3.24193e-38	3.27315
ANP32AP1	14.041	3.87138	68.0835	1.751e-38	3.44106e-38	14.041
SNORA72	7.31509	1.22895	66.7726	1.93358e-38	3.79949e-38	7.31509
SNORD102	7.24165	1.10251	66.7089	1.94962e-38	3.83064e-38	7.24165
MIR4263	2.85711	0.219007	66.5693	1.97183e-38	3.87389e-38	2.85711
LINC00273	18.4849	0.506294	65.5328	2.0565e-38	4.03983e-38	18.4849
SNORD33	3.28301	0.0656678	65.2078	2.07286e-38	4.07159e-38	3.28301
SCARNA10	10.5083	0.214459	62.5587	2.14604e-38	4.21491e-38	10.5083
SNORD42A	2.2716	0.0676139	62.1468	2.15544e-38	4.23296e-38	2.2716
SCARNA2	24.773	0.480758	61.6496	2.21283e-38	4.34525e-38	24.773
SNORA4	4.91906	0.821155	61.6395	2.37084e-38	4.65506e-38	4.91906
SNORD51	1.96708	0.0583675	60.5738	2.37123e-38	4.65537e-38	1.96708
CLDN6	110.226	10.3002	60.3172	2.40333e-38	4.71794e-38	110.226
SNORA48	7.56083	0.202937	58.2133	2.47032e-38	4.84897e-38	7.56083
RMRP	352.286	6.83665	57.3432	2.69819e-38	5.29574e-38	352.286
TUG1	38.8234	1.4129	56.2639	2.72603e-38	5.34986e-38	38.8234
SNORA11	13.9431	0.429257	56.2296	2.77366e-38	5.4428e-38	13.9431
SNORA77	4.56567	0.623237	54.7806	2.85068e-38	5.59339e-38	4.56567
SCARNA16	8.66605	0.20937	53.6443	2.99413e-38	5.87428e-38	8.66605
DDX47	32.1764	9.29133	53.4657	3.00426e-38	5.89358e-38	32.1764
SNHG12	2.68153	0.0619345	53.4108	3.04475e-38	5.97242e-38	2.68153
MIR4653	2.86181	0.308386	53.0731	3.07155e-38	6.02441e-38	2.86181
MIR4737	4.91434	0.944294	53.0208	3.19012e-38	6.25636e-38	4.91434
SCARNA21	5.997	0.16672	52.1108	3.21423e-38	6.30304e-38	5.997
MIR4466	1.63152	0.0338482	49.9169	3.28868e-38	6.44839e-38	1.63152
MTRNR2L2	20.16	0.764265	49.8352	3.2918e-38	6.45388e-38	20.16
MIR4784	1.76582	0.108943	49.5007	3.30797e-38	6.48495e-38	1.76582
SNORA16A	7.2953	0.141576	49.0267	3.46096e-38	6.78421e-38	7.2953
MIR4792	1.71041	0.0395216	48.4566	3.53211e-38	6.923e-38	1.71041
RPPH1	2.7151	0.250984	48.437	3.5508e-38	6.95896e-38	2.7151
HIST1H4C	15.1511	0.448477	48.1233	3.59125e-38	7.03754e-38	15.1511
MIR3197	1.9086	0.64597	47.7963	3.99587e-38	7.82969e-38	1.9086
TERC	2.7589	0.843463	47.6098	4.2386e-38	8.3045e-38	2.7589
SNORA75	1.48228	0.0357271	47.0947	4.3047e-38	8.43318e-38	1.48228
MIR4467	1.49527	0.0438608	47.0671	4.62344e-38	9.05673e-38	1.49527
MIR570	12.9745	5.42346	46.5349	4.99894e-38	9.79133e-38	12.9745
MIR4297	1.62136	0.0542472	46.214	5.34154e-38	1.04614e-37	1.62136
IST1	1.03216	1.81154	45.7722	5.62357e-38	1.10126e-37	1.03216
SNORA63	1.68804	2.03686	45.6484	5.67483e-38	1.11119e-37	1.68804
URM1	2.90119	3.28349	45.6195	5.75946e-38	1.12766e-37	2.90119
SNORD7	1.38437	0.0278438	45.5984	5.84917e-38	1.14511e-37	1.38437
TCF25	2.0239	0.697982	45.5604	6.37563e-38	1.24805e-37	2.0239
TUBGCP2	4.30884	0.748817	45.4042	6.40446e-38	1.25358e-37	4.30884
SNORA42	1.61451	0.0383507	45.3609	6.62089e-38	1.29581e-37	1.61451
YIPF4	1.65939	0.354248	45.1012	6.97944e-38	1.36585e-37	1.65939
ARF1	2.78737	0.336266	45.0867	7.00722e-38	1.37116e-37	2.78737
VPS39	1.89811	0.624814	44.9918	7.27364e-38	1.42315e-37	1.89811
MIR21	5.16579	0.11912	44.9309	7.41767e-38	1.45119e-37	5.16579
SCYL1	5.48086	0.12034	44.8069	7.46013e-38	1.45935e-37	5.48086
PRCC	2.61083	0.476374	44.7303	7.50094e-38	1.46719e-37	2.61083
CHTOP	4.4048	0.595866	44.712	7.74353e-38	1.5145e-37	4.4048
TRPC4AP	6.35961	0.774493	44.6976	7.84617e-38	1.53442e-37	6.35961
SNORD100	2.81598	0.470538	44.6196	8.16277e-38	1.59618e-37	2.81598
CD2BP2	7.1568	0.787077	44.493	8.97938e-38	1.75569e-37	7.1568
DNAJB12	3.1843	0.886929	44.2839	9.69195e-38	1.89484e-37	3.1843
SMG5	3.0685	0.98678	44.1698	1.01518e-37	1.98456e-37	3.0685
SSU72	3.0695	1.08663	44.1558	1.08909e-37	2.12883e-37	3.0695
ARL6IP4	2.85	1.18648	44.1214	1.09794e-37	2.14592e-37	2.85
SAFB	2.307	1.28633	44.1128	1.11312e-37	2.17538e-37	2.307
EDF1	2.247	1.38619	44.0946	8.07333e-28	1.45186e-27	2.247
GPKOW	2.4842	1.48604	44.0527	8.21333e-28	1.4769e-27	2.4842
NUBP2	2.5183	1.58589	43.9273	8.24281e-28	1.48207e-27	2.5183
SAP30BP	2.4247	1.68574	43.8651	8.45576e-28	1.52022e-27	2.4247
TSG101	2.0971	1.78559	43.8214	8.8865e-28	1.59752e-27	2.0971
DRG2	2.184	1.88544	43.7818	9.04195e-28	1.62532e-27	2.184
UBE2V1	2.1865	1.9853	43.7284	9.06074e-28	1.62855e-27	2.1865
GTPBP6	2.2529	2.08515	43.7159	9.20197e-28	1.65379e-27	2.2529
GPS1	2.0712	2.185	43.6179	9.65766e-28	1.73553e-27	2.0712
SART1	2.1838	2.28485	43.6025	9.67893e-28	1.7392e-27	2.1838
ANAPC5	2.1133	0.624814	43.5522	9.75218e-28	1.7522e-27	2.1133
USF2	2.07875	0.11912	43.5188	9.76031e-28	1.75351e-27	2.07875
OTUD5	2.04813	0.12034	43.5032	9.9373e-28	1.78514e-27	2.04813
MARK3	2.01751	0.476374	43.2959	1.01478e-27	1.8228e-27	2.01751
DNAJA2	1.98689	0.595866	43.2574	1.0184e-27	1.82913e-27	1.98689
DCTN2	1.95627	0.774493	43.2494	1.02723e-27	1.84482e-27	1.95627
ZNF592	1.92565	0.470538	43.2196	1.0285e-27	1.84695e-27	1.92565
RBM42	1.89503	0.787077	43.2151	1.03499e-27	1.85843e-27	1.89503
MIR135B	1.86441	0.724413	43.1681	1.04909e-27	1.88358e-27	1.86441
RBM22	1.83379	0.751381	43.1407	1.05194e-27	1.88853e-27	1.83379
ARFGAP2	1.89811	0.778349	43.1359	1.05502e-27	1.89388e-27	1.89811
ARFRP1	5.16579	0.805317	43.1294	1.07047e-27	1.92145e-27	5.16579
UBE3B	5.48086	0.832285	43.1265	1.10513e-27	1.9835e-27	5.48086
IDH3G	2.61083	0.859253	43.1019	1.26659e-27	2.27307e-27	2.61083
PQBP1	4.4048	0.88622	43.0139	1.2968e-27	2.32709e-27	4.4048
C19orf43	6.35961	0.913188	43.0001	1.32202e-27	2.37213e-27	6.35961
BSDC1	2.81598	0.940156	42.9043	1.33052e-27	2.38717e-27	2.81598
KXD1	7.1568	0.967124	42.896	1.33948e-27	2.40303e-27	7.1568
SGTA	3.1843	0.994092	42.893	1.35706e-27	2.43435e-27	3.1843
RXRB	3.0685	1.02106	42.8648	1.36784e-27	2.45347e-27	3.0685
TOX4	3.0695	1.04803	42.8195	1.36904e-27	2.45541e-27	3.0695
TATDN2	2.85	1.075	42.8147	1.37947e-27	2.47388e-27	2.85
WDR83OS	1.35583	1.10196	42.8096	1.39532e-27	2.50209e-27	1.35583
GLYR1	1.49134	1.12893	42.7983	1.42015e-27	2.5464e-27	1.49134
MED4	1.62685	1.1559	42.7385	1.43009e-27	2.56398e-27	1.62685
NCOR1	1.76235	1.18287	42.7136	1.4384e-27	2.57865e-27	1.76235
POLR2C	1.89786	1.20983	42.7078	1.4893e-27	2.66966e-27	1.89786
TBC1D20	2.03337	1.2368	42.6862	1.50143e-27	2.69117e-27	2.03337
LRRC57	2.16888	1.26377	42.6264	1.55763e-27	2.79166e-27	2.16888
SCAF1	2.30439	1.29074	42.547	1.57152e-27	2.8163e-27	2.30439
CRCP	2.4399	1.31771	42.5235	1.68523e-27	3.01981e-27	2.4399
SMU1	2.57541	1.34467	42.5075	1.68592e-27	3.02077e-27	2.57541
ZFPL1	2.71092	1.37164	42.503	1.77735e-27	3.18431e-27	2.71092
VPS28	2.84643	1.39861	42.4756	1.79217e-27	3.21056e-27	2.84643
PI4KB	2.98194	1.42558	42.3994	1.80027e-27	3.2248e-27	2.98194
RANBP3	3.11745	1.45255	42.3828	1.8649e-27	3.34027e-27	3.11745
FAM120B	3.25296	1.47951	42.3423	1.98378e-27	3.55289e-27	3.25296
POLDIP3	3.38847	1.50648	42.3323	2.07903e-27	3.72315e-27	3.38847
RSRC2	3.52398	1.53345	42.3217	2.10709e-27	3.77304e-27	3.52398
NRF1	3.65949	1.56042	42.2892	2.1683e-27	3.88232e-27	3.65949
CCDC22	3.795	1.58738	42.2611	2.17508e-27	3.8941e-27	3.795
YIPF6	3.93051	1.61435	42.2482	2.26209e-27	4.04951e-27	3.93051
VAC14	4.06602	1.64132	42.248	2.32397e-27	4.15992e-27	4.06602
SUPT6H	4.20153	1.66829	42.2458	2.33268e-27	4.17515e-27	4.20153
AAMP	4.33704	1.69526	42.2243	2.33343e-27	4.17612e-27	4.33704
EWSR1	4.47255	1.72222	42.2184	2.34852e-27	4.20275e-27	4.47255
UBE2G2	4.60806	1.74919	42.2016	2.41407e-27	4.31967e-27	4.60806
PRPF31	4.74357	1.77616	42.1935	2.48181e-27	4.44048e-27	4.74357
HNRNPH2	4.87908	1.80313	42.1872	2.53455e-27	4.53444e-27	4.87908
SNF8	5.01459	1.8301	42.1599	2.57649e-27	4.60907e-27	5.01459
IWS1	5.1501	1.85706	42.1485	2.64127e-27	4.72453e-27	5.1501
COMMD7	1.8072	1.88403	42.139	2.65771e-27	4.75352e-27	1.8072
ZBTB17	2.0728	1.911	42.1369	2.66353e-27	4.76349e-27	2.0728
SRSF4	1.8063	1.93797	42.1313	2.6984e-27	4.82544e-27	1.8063
YIPF3	1.7459	1.96493	42.1293	2.75906e-27	4.93346e-27	1.7459
TBC1D25	2.0751	1.9919	42.1115	2.77431e-27	4.9603e-27	2.0751
MRPL43	1.8177	2.01887	42.0499	2.78494e-27	4.97886e-27	1.8177
C7orf26	2.247	2.04584	42.0411	2.78775e-27	4.98344e-27	2.247
SNORA1	1.5652	2.07281	42.041	2.79475e-27	4.9955e-27	1.5652
LSM14A	2.0355	2.09977	42.033	2.8648e-27	5.12026e-27	2.0355
NFYC	2.0346	2.12674	42.0245	2.8899e-27	5.16466e-27	2.0346
MCRS1	1.6353	2.15371	42.0146	2.964e-27	5.29663e-27	1.6353
MIR23A	1.8815	2.18068	42.0141	3.01728e-27	5.39135e-27	1.8815
KPNA6	1.9675	2.20765	42.0134	3.04437e-27	5.43927e-27	1.9675
SNRNP35	1.5615	2.23461	41.9868	3.07578e-27	5.49491e-27	1.5615
MAP2K7	1.7322	2.26158	41.9806	3.15709e-27	5.63966e-27	1.7322
GOSR1	1.5498	2.28855	41.948	3.18999e-27	5.69792e-27	1.5498
GORASP1	2.6652	2.31552	41.9436	3.34669e-27	5.97729e-27	2.6652
FAM192A	1.6827	2.34249	41.9166	3.36679e-27	6.01267e-27	1.6827
HGS	1.4871	2.36945	41.8804	3.38799e-27	6.04998e-27	1.4871
RBM4	1.5855	2.39642	41.8786	3.43509e-27	6.13354e-27	1.5855
SURF1	2.1711	2.42339	41.8748	3.46003e-27	6.17753e-27	2.1711
UBE2L3	1.7809	2.45036	41.8654	3.50537e-27	6.25791e-27	1.7809
NKAP	1.7849	2.47732	41.818	3.86027e-27	6.89089e-27	1.7849
TARDBP	1.4899	2.50429	41.8113	3.93887e-27	7.03058e-27	1.4899
UFC1	1.9859	2.53126	41.8104	3.9671e-27	7.08033e-27	1.9859
XIAP	2.2368	2.55823	41.7726	3.99653e-27	7.13223e-27	2.2368
DDX6	1.3938	2.5852	41.7605	4.19734e-27	7.48993e-27	1.3938
STX5	1.6943	2.61216	41.7376	4.33593e-27	7.73654e-27	1.6943
DEDD	2.1569	2.63913	41.7164	4.3531e-27	7.76649e-27	2.1569
TMEM167B	1.814	2.6661	41.6813	4.39858e-27	7.84694e-27	1.814
PIH1D1	1.3371	2.69307	41.6619	4.57547e-27	8.16177e-27	1.3371
SF3B2	1.6059	2.72004	41.6587	4.58961e-27	8.18627e-27	1.6059
WIPI2	1.3384	2.747	41.6493	4.68716e-27	8.35954e-27	1.3384
SF1	1.6411	2.77397	41.6453	4.71875e-27	8.41512e-27	1.6411
BRD2	1.4863	2.80094	41.6414	4.83192e-27	8.61619e-27	1.4863
YTHDF1	1.2765	2.82791	41.6325	5.09543e-27	9.08527e-27	1.2765
SNX17	1.6271	2.85487	41.6274	5.26487e-27	9.38655e-27	1.6271
STAU1	1.4987	2.88184	41.6208	5.44939e-27	9.71465e-27	1.4987
BABAM1	1.2354	2.90881	41.5872	5.51353e-27	9.82813e-27	1.2354
POM121C	1.521	2.93578	41.5734	5.87138e-27	1.04651e-26	1.521
MED16	1.4328	2.96275	41.5649	6.18632e-27	1.10255e-26	1.4328
VPS52	1.1804	2.98971	41.5473	6.34923e-27	1.13148e-26	1.1804
EXOC7	1.7137	3.01668	41.5409	6.47e-27	1.1529e-26	1.7137
UBE2D2	1.4776	3.04365	41.5398	6.59959e-27	1.17589e-26	1.4776
VPS4A	2.447	3.07062	41.538	6.87829e-27	1.22544e-26	2.447
PARL	2.0217	3.09759	41.5349	6.94558e-27	1.23731e-26	2.0217
BRD7	1.4683	3.12455	41.5257	6.9541e-27	1.23872e-26	1.4683
VAPA	1.8498	3.15152	41.4986	7.3964e-27	1.31739e-26	1.8498
FAM3A	1.496	3.17849	41.4613	7.40781e-27	1.31931e-26	1.496
SDHAF2	1.3832	3.20546	41.4608	7.47856e-27	1.33179e-26	1.3832
BRD4	1.4052	3.23242	41.4508	7.4855e-27	1.33291e-26	1.4052
UBE2A	1.4195	3.25939	41.4181	7.83023e-27	1.39417e-26	1.4195
USP4	1.4951	3.28636	41.4155	7.8452e-27	1.39671e-26	1.4951
MED15	1.5985	3.31333	41.3975	5.71049e-08	7.70497e-08	1.5985
COMMD5	1.368	3.3403	41.3882	5.73007e-08	7.73087e-08	1.368
RAB1B	1.5321	3.36726	41.3828	5.73928e-08	7.74277e-08	1.5321
GOLGA1	4.5431	3.39423	41.3818	5.84076e-08	7.87914e-08	4.5431
NUB1	1.4728	3.4212	41.3734	5.87139e-08	7.91994e-08	1.4728
PPP1R11	3.3827	3.44817	41.3669	5.88951e-08	7.94384e-08	3.3827
DDX23	1.2915	3.47514	41.3665	5.90952e-08	7.97029e-08	1.2915
CDK5RAP1	1.5007	3.5021	41.3512	5.94146e-08	8.01284e-08	1.5007
HARS2	1.1954	3.52907	41.3245	6.20745e-08	8.371e-08	1.1954
ILKAP	1.3202	3.55604	41.3172	6.22238e-08	8.39058e-08	1.3202
USP39	1.2561	3.58301	41.3133	6.22352e-08	8.39155e-08	1.2561
LINC00339	1.2598	3.60997	41.3103	6.28468e-08	8.47344e-08	1.2598
ZNF24	1.2712	3.63694	41.3012	6.34195e-08	8.55009e-08	1.2712
EIF2B1	1.2142	3.66391	41.292	6.42297e-08	8.65873e-08	1.2142
SNHG17	1.3043	3.69088	41.2887	6.49818e-08	8.75954e-08	1.3043
GPAA1	1.259	3.71785	41.2869	6.50904e-08	8.77358e-08	1.259
SLTM	1.483	3.74481	41.2483	6.56325e-08	8.84606e-08	1.483
ISY1	1.1485	3.77178	41.2415	6.60941e-08	8.90768e-08	1.1485
RBM17	1.5493	3.79875	41.2403	6.61106e-08	8.9093e-08	1.5493
UBE2D3	1.323	3.82572	41.2359	6.64469e-08	8.95403e-08	1.323
DYRK1A	1.4187	3.85269	41.2178	6.73156e-08	9.07048e-08	1.4187
SURF6	1.358	3.87965	41.2075	6.73697e-08	9.07716e-08	1.358
TFCP2	1.2107	3.90662	41.204	6.74313e-08	9.08485e-08	1.2107
GPN2	3.0685	3.93359	41.1824	6.78501e-08	9.14066e-08	3.0685
BRD9	3.0695	3.96056	41.1792	6.79826e-08	9.1579e-08	3.0695
CHMP4B	2.85	3.98752	41.1523	6.81945e-08	9.18582e-08	2.85
SNHG14	2.307	4.01449	41.1494	6.83356e-08	9.20421e-08	2.307
NMT1	2.247	4.04146	41.1268	6.8431e-08	9.21645e-08	2.247
RUFY1	2.4842	4.06843	41.1053	6.84658e-08	9.22052e-08	2.4842
TM9SF4	2.5183	4.0954	41.0814	6.85868e-08	9.2362e-08	2.5183
TMEM55B	2.4247	4.12236	41.0731	6.87321e-08	9.25514e-08	2.4247
UBE2Q1	2.0971	4.14933	41.0728	6.92582e-08	9.32537e-08	2.0971
WRNIP1	2.184	4.1763	41.0535	6.93382e-08	9.3355e-08	2.184
CNOT4	2.1865	4.20327	41.0488	7.00319e-08	9.42828e-08	2.1865
MRPL10	2.2529	4.23024	41.024	7.14061e-08	9.61264e-08	2.2529
DDX42	2.0712	4.2572	41.0147	7.15877e-08	9.63644e-08	2.0712
BRK1	2.1838	4.28417	41.0091	7.22665e-08	9.72715e-08	2.1838
TMEM203	2.1133	4.31114	41.0034	7.24724e-08	9.75422e-08	2.1133
SNX12	1.8072	4.33811	40.9857	7.25318e-08	9.76156e-08	1.8072
RAB5B	2.0728	4.36507	40.9661	7.27618e-08	9.79186e-08	2.0728
ZNHIT1	1.8063	4.39204	40.9619	7.29223e-08	9.8128e-08	1.8063
CTBP1	1.7459	4.41901	40.9561	7.31602e-08	9.84415e-08	1.7459
IDH3B	2.0751	4.44598	40.9514	7.32974e-08	9.86195e-08	2.0751
NAA60	1.8177	4.47295	40.9446	7.38028e-08	9.92929e-08	1.8177
DHPS	2.247	4.49991	40.9376	7.38241e-08	9.93149e-08	2.247
CIZ1	1.5652	4.52688	40.9349	7.4269e-08	9.99068e-08	1.5652
UBXN4	2.0355	4.55385	40.9265	7.65866e-08	1.03017e-07	2.0355
CSNK1D	2.0346	4.58082	40.9	7.70399e-08	1.0362e-07	2.0346
JTB	1.6353	4.60779	40.8911	7.72407e-08	1.03883e-07	1.6353
VPS11	1.8815	4.63475	40.8748	7.80924e-08	1.05022e-07	1.8815
PPP2R5C	1.9675	4.66172	40.8729	7.86195e-08	1.05724e-07	1.9675
CDC16	1.5615	4.68869	40.8673	7.89558e-08	1.06169e-07	1.5615
USP8	1.7322	4.71566	40.859	7.92787e-08	1.06596e-07	1.7322
UBR2	1.5498	4.74263	40.8512	7.97089e-08	1.07167e-07	1.5498
PAPOLA	2.6652	4.76959	40.848	7.97592e-08	1.07228e-07	2.6652
C2orf49	1.6827	4.79656	40.8452	8.04398e-08	1.08135e-07	1.6827
DCTN4	1.4871	4.82353	40.8286	8.1159e-08	1.09095e-07	1.4871
UCA1	1.5855	4.8505	40.8071	8.12618e-08	1.09226e-07	1.5855
CPSF7	2.1711	4.87746	40.8065	8.22506e-08	1.10547e-07	2.1711
CASC3	1.7809	4.90443	40.7927	8.33055e-08	1.11958e-07	1.7809
IK	1.7849	4.9314	40.7916	8.40397e-08	1.12937e-07	1.7849
CDC37	1.4899	4.95837	40.7893	8.46178e-08	1.13706e-07	1.4899
COG8	1.9859	4.98534	40.7864	7.45264e-06	9.52006e-06	1.9859
TMEM199	2.2368	5.0123	40.764	7.46417e-06	9.53417e-06	2.2368
ZNF747	1.3938	5.03927	40.7557	7.51109e-06	9.5935e-06	1.3938
HUS1	1.6943	5.06624	40.7419	7.52284e-06	9.6079e-06	1.6943
SLC25A26	2.1569	5.09321	40.7376	7.5541e-06	9.64721e-06	2.1569
SNAPIN	1.814	5.12018	40.7041	7.55776e-06	9.65127e-06	1.814
ANKRD11	1.3371	5.14714	40.6983	7.62449e-06	9.73587e-06	1.3371
SNORD121B	1.6059	5.17411	40.6952	7.64095e-06	9.75626e-06	1.6059
MRPL38	1.3384	5.20108	40.6884	7.67282e-06	9.79634e-06	1.3384
PSMB4	1.6411	5.22805	40.6878	7.6768e-06	9.80079e-06	1.6411
MLK7-AS1	1.4863	5.25501	40.6776	7.74988e-06	9.89346e-06	1.4863
RNPS1	1.2765	5.28198	40.6551	8.72369e-05	1.17132e-05	1.2765
RAB11B	1.6271	5.30895	40.6536	8.90873e-05	1.19608e-05	1.6271
SP2	1.4987	5.33592	40.6303	0.00900162	0.00120847	1.4987
POLR2E	1.2354	5.36289	40.6222	0.00917077	0.0012311	1.2354
GPR107	1.521	5.38985	40.6056	9.18559e-08	1.23301e-07	1.521
GTF3C5	1.4328	5.41682	40.5944	0.00123564	0.00123485	1.4328
ERAL1	1.8983	5.44379	40.5845	0.00965266	0.00129553	1.8983
FBXO3	1.7137	5.47076	40.5671	0.0011291	0.0085886	1.7137
CCDC94	1.4776	5.49773	40.5643	0.0011293	0.0085886	1.4776
C6orf89	2.447	5.52469	40.532	0.0015784	0.011344	2.447
PANK4	2.0217	5.55166	40.5272	0.0015784	0.011344	2.0217
THAP3	1.4683	5.57863	40.5116	0.0015784	0.011344	1.4683
RPS19BP1	1.8498	5.6056	40.5009	0.0017227	0.012192	1.8498
MAFG-DT	2.87145	5.63256	40.4987	0.0019529	0.013515	2.87145
TBRG1	2.09986	5.65953	40.4903	0.0027534	0.017896	2.09986
SCARNA3	5.92695	5.6865	40.4888	0.0043754	0.024589	5.92695
UBA3	2.1848	5.71347	40.4846	0.01077	0.049758	2.1848
VPS16	2.9987	5.74044	40.4812	0.0171646	0.074927	2.9987
NFKBIL1	1.82231	5.7674	40.4678	0.0235592	0.080096	1.82231
