# Supplementary material for: Dysregulation of lncRNA–miRNA–mRNA Interactome as a Marker of Metastatic Process in Ovarian Cancer
Source: Biomedicines. 2022 Mar 31;10(4):824. doi: 10.3390/biomedicines10040824 (PMC9031843; doi:10.3390/biomedicines10040824)
Supplement: Supplementary file 1 [file biomedicines-10-00824-s001.zip › Supplementary Table S2.xlsx]

## Sheet: Table S2
Supplementary Table S2. Differential expression of mRNAs in a group of OC patients and healthy individuals.
mRNA	logFC	logCPM	LR	PValue	adj.P.Val	max.logFC
SNORD3C	-7.1568	6.1794	1738	0	0	-7.1568
CCL5	3.1843	3.8347	414.28	4.2811e-92	2.8799e-88	3.1843
RNU6-2	3.0685	2.7903	404.47	5.8605e-90	2.3155e-86	3.0685
SMAD4	3.0695	8.8106	404.15	6.8842e-90	2.3155e-86	3.0695
MMP11	2.85	5.4909	337.12	2.7054e-75	7.2798e-72	2.85
ERAP2	2.307	4.8097	251.06	1.5219e-56	3.4126e-53	2.307
REEP2	-2.247	2.7933	250.34	2.1917e-56	4.2124e-53	-2.247
FBXL13	-2.4842	4.6851	228.53	1.2466e-51	2.0965e-48	-2.4842
RPL10P9	2.5183	2.7042	219.38	1.2356e-49	1.713e-46	2.5183
RORB	2.4247	1.6759	219.32	1.2732e-49	1.713e-46	2.4247
MMP2	2.0971	6.9353	218.85	1.6109e-49	1.8509e-46	2.0971
PLCB4	-2.184	1.6124	218.8	1.6508e-49	1.8509e-46	-2.184
TNFRSF10B	-2.1865	7.1604	214.81	1.2252e-48	1.268e-45	-2.1865
SLCO2B1	-2.2529	4.6522	208.73	2.6046e-47	2.503e-44	-2.2529
ZEB1	2.0712	6.8292	197.21	8.4676e-45	7.5949e-42	2.0712
TUBB2A	-2.1838	5.2821	196.53	1.1921e-44	1.0024e-41	-2.1838
ADAMTS6	-2.1133	2.8845	185.03	3.8657e-42	3.0594e-39	-2.1133
ANGPT2	-1.8072	4.3339	182.87	1.1451e-41	8.5589e-39	-1.8072
CDK4	2.0728	6.0504	178.11	1.2529e-40	8.8719e-38	2.0728
SPP1	-1.8063	4.8456	175.43	4.8303e-40	3.2493e-37	-1.8063
ZFP57	-1.7459	2.2414	170.35	6.1996e-39	3.9719e-36	-1.7459
EVI2B	-2.0751	4.7494	161.51	5.2879e-37	3.2338e-34	-2.0751
CCR8	1.8177	6.5563	149.01	2.8466e-34	1.6651e-31	1.8177
YAP1	2.247	1.5837	144.68	2.5173e-33	1.4112e-30	2.247
CDH13	-1.5652	2.8419	140.95	1.651e-32	8.8851e-30	-1.5652
PTGS1	2.0355	1.6463	139.33	3.7388e-32	1.9347e-29	2.0355
SELE	-2.0346	1.5947	138.34	6.1355e-32	3.0573e-29	-2.0346
GFRA1	-1.6353	1.9241	137.93	7.5584e-32	3.6318e-29	-1.6353
SYT11	1.8815	2.8742	134.13	5.1203e-31	2.3754e-28	1.8815
MMP9	1.9675	5.0787	132.75	1.0279e-30	4.6098e-28	1.9675
PEAR1	-1.5615	2.3333	131.61	1.8208e-30	7.9022e-28	-1.5615
SMAD6	1.7322	3.5973	127.95	1.1503e-29	4.8363e-27	1.7322
C6orf132	-1.5498	2.2703	124.6	6.2146e-29	2.5337e-26	-1.5498
WNT4	2.6652	0.34166	121.72	2.6582e-28	1.0519e-25	2.6652
GPX1P1	-1.6827	1.5352	120.65	4.5647e-28	1.7547e-25	-1.6827
DKK3	-1.4871	1.7831	120.59	4.6996e-28	1.7564e-25	-1.4871
NCKAP1L	-1.5855	4.8048	120.05	6.1667e-28	2.2423e-25	-1.5855
FER1L6	2.1711	2.1585	119.89	6.6785e-28	2.3645e-25	2.1711
FHL2	-1.7809	1.0534	119.66	7.4937e-28	2.5852e-25	-1.7809
SOX4	1.7849	1.7594	118.94	1.0804e-27	3.6339e-25	1.7849
PI15	-1.4899	1.9265	118.42	1.4055e-27	4.6122e-25	-1.4899
RGS6	-1.9859	0.80681	118.25	1.5318e-27	4.9068e-25	-1.9859
FZD10	-2.2368	0.56368	116.16	4.3953e-27	1.3752e-24	-2.2368
CNTN6	-1.3938	1.5851	110.06	9.4938e-26	2.8668e-23	-1.3938
NDRG4	1.6943	1.0638	110.04	9.5888e-26	2.8668e-23	1.6943
OXT	-2.1569	0.56348	109.81	1.0783e-25	3.1537e-23	-2.1569
TGFBI	1.814	1.6578	107.76	3.0335e-25	8.6835e-23	1.814
PCDH18	1.3371	7.4092	107.07	4.2951e-25	1.2039e-22	1.3371
ADORA2B	-1.6059	1.556	105.55	9.2764e-25	2.547e-22	-1.6059
EVI2A	-1.3384	4.9029	104.31	1.7313e-24	4.6587e-22	-1.3384
RAC2	-1.6411	4.7248	104.21	1.8157e-24	4.7899e-22	-1.6411
LCP1	-1.4863	2.5819	104.08	1.9456e-24	5.0339e-22	-1.4863
CHST2	-1.2765	4.6015	102.27	4.8548e-24	1.2324e-21	-1.2765
KCNK3	1.6271	1.0724	101.23	8.1961e-24	2.042e-21	1.6271
PPARD	1.4987	6.2344	100.76	1.0399e-23	2.5439e-21	1.4987
IL33	-1.2354	4.3396	99.364	2.1007e-23	5.0468e-21	-1.2354
PPARA	1.521	7.3269	99.326	2.1423e-23	5.0565e-21	1.521
BDKRB1	1.4328	2.9623	97.926	4.3424e-23	1.0073e-20	1.4328
KIT	-1.1804	2.064	97.754	4.7361e-23	1.08e-20	-1.1804
ZEB2	1.7137	0.92623	97.373	5.7417e-23	1.2875e-20	1.7137
ARSJ	-1.4776	1.4656	97.123	6.515e-23	1.4369e-20	-1.4776
BMP3	2.447	0.21613	95.295	1.6406e-22	3.5035e-20	2.447
HLA-DRB5	2.0217	1.0609	95.295	1.6406e-22	3.5035e-20	2.0217
AZGP1	1.4683	5.1601	94.799	2.1071e-22	4.4295e-20	1.4683
SNAIL1	1.8498	0.67106	94.676	2.2419e-22	4.6403e-20	1.8498
HTRA3	1.496	4.7961	94.019	3.1258e-22	6.3719e-20	1.496
MAP3K4	-1.3832	5.0522	93.887	3.3406e-22	6.7082e-20	-1.3832
IL3RA	-1.4052	1.4386	93.614	3.8344e-22	7.5864e-20	-1.4052
EGR2	1.4195	2.3992	93.354	4.3734e-22	8.5276e-20	1.4195
CDH11	-1.4951	2.5219	93.254	4.6004e-22	8.8419e-20	-1.4951
RAB3B	-1.5985	1.0074	93.148	4.8518e-22	9.1939e-20	-1.5985
FAM46B	-1.368	1.8029	91.804	9.5721e-22	1.7887e-19	-1.368
CPAMD8	-1.5321	1.0419	91.295	1.238e-21	2.2816e-19	-1.5321
IGHM	-4.5431	-0.48006	90.904	1.5084e-21	2.7424e-19	-4.5431
GALNT4	1.4728	1.0957	89.309	3.3775e-21	5.9847e-19	1.4728
KRT34	-3.3827	-0.23611	89.307	3.3807e-21	5.9847e-19	-3.3827
UNC13C	-1.2915	2.8154	86.184	1.6391e-20	2.864e-18	-1.2915
NTRK3	1.5007	2.5606	84.514	3.8148e-20	6.5801e-18	1.5007
MNDA	1.1954	5.9417	84.288	4.2764e-20	7.2829e-18	1.1954
SLC35F2	-1.3202	3.7594	82.988	8.2565e-20	1.3885e-17	-1.3202
ADH1B	1.2561	11.332	82.08	1.3066e-19	2.1703e-17	1.2561
DCN	-1.2598	4.1596	81.737	1.5544e-19	2.5504e-17	-1.2598
XG	-1.2712	1.9006	81.451	1.7971e-19	2.913e-17	-1.2712
HRH1	-1.2142	2.5651	79.919	3.9007e-19	6.2476e-17	-1.2142
ADAMTS18	1.3043	1.5944	79.813	4.1156e-19	6.5143e-17	1.3043
IL11	-1.259	3.3355	79.255	5.4592e-19	8.5405e-17	-1.259
LILRB4	1.483	0.93634	77.863	1.1042e-18	1.7075e-16	1.483
THBS2	-1.1485	4.5321	76.728	1.9623e-18	3.0001e-16	-1.1485
XIRP1	1.5493	0.78632	76.045	2.7722e-18	4.1907e-16	1.5493
CSN1S1	1.323	3.566	75.854	3.0537e-18	4.5649e-16	1.323
RASL10B	1.4187	3.1019	75.354	3.9353e-18	5.8183e-16	1.4187
LRP1B	1.358	1.6637	74.991	4.7294e-18	6.9163e-16	1.358
ADAMTS15	1.2107	4.9933	74.803	5.201e-18	7.5242e-16	1.2107
KRT33B	-4.2719	-0.59017	74.765	5.3022e-18	7.5889e-16	-4.2719
TLL1	-1.3872	0.99115	74.693	5.4997e-18	7.7887e-16	-1.3872
IL24	-1.3165	1.8266	72.79	1.4423e-17	2.0132e-15	-1.3165
FMO3	-1.2078	2.5618	72.777	1.4515e-17	2.0132e-15	-1.2078
CYP4X1	-1.2525	1.2401	72.667	1.5348e-17	2.107e-15	-1.2525
RUNX2	1.297	4.6497	72.134	2.011e-17	2.7329e-15	1.297
IL1B	-1.1186	5.7796	71.452	2.8407e-17	3.8219e-15	-1.1186
HTATSF1P2	1.3103	3.6456	71.268	3.1189e-17	4.1213e-15	1.3103
CCR1	1.1788	4.2079	71.264	3.1245e-17	4.1213e-15	1.1788
OAS2	1.2399	3.2882	70.953	3.6575e-17	4.7775e-15	1.2399
PI3	-1.2844	1.8058	70.787	3.9786e-17	5.147e-15	-1.2844
BMP8B	-4.1953	-0.61917	70.601	4.3732e-17	5.6035e-15	-4.1953
VCAN	-1.2646	3.7411	70.263	5.1909e-17	6.5885e-15	-1.2646
FLRT1	2.1899	0.07858	70.02	5.8697e-17	7.3805e-15	2.1899
IL1RN	-1.1606	3.525	69.846	6.4111e-17	7.9866e-15	-1.1606
GSTM1	1.2802	3.3063	69.808	6.5381e-17	8.0701e-15	1.2802
F5	1.3099	2.484	69.637	7.1294e-17	8.7199e-15	1.3099
ESPNL	1.8283	0.35157	69.02	9.747e-17	1.1814e-14	1.8283
IL36G	-4.1418	-0.63885	68.009	1.6271e-16	1.9546e-14	-4.1418
SRXN1	-1.7437	0.39543	66.443	3.6012e-16	4.2877e-14	-1.7437
PROK2	1.0615	1.6554	65.975	4.5661e-16	5.3888e-14	1.0615
ITGB2	-1.2392	4.8629	65.654	5.3749e-16	6.2882e-14	-1.2392
PDF	-2.4081	-0.11465	65.425	6.0369e-16	7.0018e-14	-2.4081
KCNG1	-1.2021	2.649	65.226	6.6776e-16	7.6787e-14	-1.2021
GPT	1.1569	3.0316	64.993	7.5152e-16	8.5686e-14	1.1569
IL6	1.3176	6.4039	64.935	7.7424e-16	8.7535e-14	1.3176
CXCL5	-1.1716	4.5579	64.612	9.1217e-16	1.0227e-13	-1.1716
PDGFRA	-1.2157	3.2065	64.456	9.8697e-16	1.0974e-13	-1.2157
CXCL10	1.1673	1.3342	63.53	1.5793e-15	1.7275e-13	1.1673
MX2	1.1466	2.9457	63.385	1.7e-15	1.8445e-13	1.1466
VNN3	1.2864	1.7222	63.259	1.8126e-15	1.9509e-13	1.2864
APOL4	1.0167	1.8896	62.836	2.2467e-15	2.399e-13	1.0167
MMP3	1.0949	11.04	62.514	2.645e-15	2.802e-13	1.0949
PRCD	1.4015	0.74559	62	3.4349e-15	3.6105e-13	1.4015
BICC1	-1.1493	3.7953	61.982	3.4668e-15	3.6157e-13	-1.1493
ANKRD1	-1.2326	4.6367	61.903	3.6076e-15	3.7336e-13	-1.2326
TRDN	-1.3103	4.4294	61.788	3.8255e-15	3.9289e-13	-1.3103
IQCA1	-1.5663	0.51131	61.67	4.0618e-15	4.14e-13	-1.5663
TIMM8AP1	-3.9988	-0.68921	61.109	5.4007e-15	5.4633e-13	-3.9988
PLAU	-1.1983	4.6698	60.503	7.3451e-15	7.3747e-13	-1.1983
TTN	1.1785	3.8522	60.264	8.293e-15	8.2647e-13	1.1785
RPL19P16	2.0675	0.017451	59.935	9.8048e-15	9.6996e-13	2.0675
MC1R	-1.0712	4.9648	59.319	1.341e-14	1.3169e-12	-1.0712
TLR4	-1.1747	3.3433	58.829	1.7196e-14	1.6765e-12	-1.1747
SRGAP3	1.113	1.2613	58.549	1.9834e-14	1.9198e-12	1.113
WNT9B	1.645	0.36139	58.286	2.2659e-14	2.1768e-12	1.645
LMO7	-1.1435	4.3456	58.273	2.2813e-14	2.1768e-12	-1.1435
SLC29A2	1.1689	1.3837	58.092	2.5008e-14	2.3695e-12	1.1689
TNFRSF4	-1.2533	0.89261	57.939	2.7039e-14	2.5439e-12	-1.2533
MMP17	1.0657	1.9592	57.853	2.8247e-14	2.6295e-12	1.0657
LEFTY2	1.6153	0.3856	57.835	2.8504e-14	2.6295e-12	1.6153
CITED1	1.2367	3.5113	57.833	2.8535e-14	2.6295e-12	1.2367
RSAD2	1.0725	5.2283	57.74	2.9923e-14	2.7386e-12	1.0725
HIF1A-AS1	-1.0856	1.4359	57.719	3.0244e-14	2.7493e-12	-1.0856
ZDHHC11B	1.4029	0.67584	57.6	3.2124e-14	2.9006e-12	1.4029
LDHD	1.2133	2.8373	57.425	3.5109e-14	3.149e-12	1.2133
SFRP2	1.1726	3.4361	57.256	3.8259e-14	3.4088e-12	1.1726
IGKC	-1.6982	0.28534	57.07	4.206e-14	3.7229e-12	-1.6982
PTGER2	-1.0281	2.2429	56.909	4.5639e-14	4.0132e-12	-1.0281
GYS2	1.1332	2.4968	56.892	4.6049e-14	4.023e-12	1.1332
SYT17	1.2219	1.1549	56.315	6.1751e-14	5.3256e-12	1.2219
ITGAM	-1.1835	4.9845	56.051	7.0612e-14	6.051e-12	-1.1835
CASKIN2	1.0255	2.9205	55.731	8.3091e-14	7.0754e-12	1.0255
AJUBA	-1.2149	6.2801	55.546	9.1284e-14	7.7241e-12	-1.2149
CSF3	-1.0237	4.8343	55.029	1.1877e-13	9.9869e-12	-1.0237
CASQ1	1.3781	1.9315	54.879	1.2821e-13	1.0714e-11	1.3781
PPL	1.0706	6.4121	54.604	1.4746e-13	1.2223e-11	1.0706
DSG2	1.1949	1.9711	54.594	1.482e-13	1.2223e-11	1.1949
IL1A	-1.0871	1.1538	54.583	1.4899e-13	1.2223e-11	-1.0871
POSTN	-1.0506	3.1121	54.537	1.5257e-13	1.2441e-11	-1.0506
COL6A3	1.0448	6.2337	54.26	1.7565e-13	1.4236e-11	1.0448
SLC27A2	1.9631	-0.0020174	54.028	1.9768e-13	1.5926e-11	1.9631
CLDN23	1.1131	1.5557	53.661	2.3822e-13	1.9078e-11	1.1131
CLDN1	-1.0624	1.7429	53.213	2.9928e-13	2.3825e-11	-1.0624
CTGF	-1.1604	5.1183	53.184	3.0369e-13	2.4034e-11	-1.1604
GJB2	-1.1286	1.0662	53.032	3.282e-13	2.5822e-11	-1.1286
GNA15	1.0761	6.1117	52.924	3.4673e-13	2.7121e-11	1.0761
MILR1	1.2127	1.2941	52.648	3.9895e-13	3.0847e-11	1.2127
LFNG	1.0717	3.4419	52.547	4.1998e-13	3.2288e-11	1.0717
HS3ST3A1	-1.5541	0.35639	52.513	4.2748e-13	3.2678e-11	-1.5541
LUM	-1.1448	3.2141	52.034	5.4556e-13	4.1005e-11	-1.1448
LRRC2	-1.1407	3.6116	50.8	1.0228e-12	7.5605e-11	-1.1407
C1QB	1.5393	0.34612	50.773	1.0371e-12	7.6249e-11	1.5393
KRT7	-1.0877	5.0539	50.291	1.3258e-12	9.6939e-11	-1.0877
NGF	-1.0583	5.5471	49.805	1.6982e-12	1.2284e-10	-1.0583
ANO4	-1.7347	0.11381	49.729	1.7652e-12	1.27e-10	-1.7347
AFAP1L2	-2.0288	-0.13524	49.051	2.4941e-12	1.7849e-10	-2.0288
TYW1B	-1.1035	3.1031	49.022	2.5308e-12	1.8016e-10	-1.1035
SLC2A5	1.1488	6.249	48.361	3.5446e-12	2.4838e-10	1.1488
ESM1	-1.075	1.0072	47.801	4.7175e-12	3.2885e-10	-1.075
GFAP	1.1824	0.80445	47.689	4.9959e-12	3.4647e-10	1.1824
ATP1A4	1.0597	2.1084	47.555	5.347e-12	3.6517e-10	1.0597
EYA4	1.0598	2.1044	47.295	6.1072e-12	4.1498e-10	1.0598
HS3ST2	-1.8188	-0.0085763	47.262	6.211e-12	4.1991e-10	-1.8188
DPP6	-2.0302	-0.17042	47.141	6.6057e-12	4.4437e-10	-2.0302
PIK3R5	-1.0593	1.0755	47.099	6.7479e-12	4.5167e-10	-1.0593
FGF18	1.051	2.1616	46.942	7.3111e-12	4.8695e-10	1.051
ADAT3	-1.63	0.16011	46.902	7.4628e-12	4.937e-10	-1.63
CD300E	1.4334	0.38556	46.896	7.4859e-12	4.937e-10	1.4334
FASN	1.0564	9.2307	46.788	7.9086e-12	5.1903e-10	1.0564
CXADR	1.0443	1.5292	46.72	8.1884e-12	5.3479e-10	1.0443
SFTPB	1.4718	0.33173	46.625	8.5953e-12	5.5866e-10	1.4718
VSIG1	1.8767	-0.073471	46.378	9.7507e-12	6.159e-10	1.8767
KLHDC7B	1.8767	-0.073471	46.378	9.7507e-12	6.159e-10	1.8767
TNFRSF11A	1.8767	-0.073471	46.378	9.7507e-12	6.159e-10	1.8767
CASKIN1	1.8767	-0.073471	46.378	9.7507e-12	6.159e-10	1.8767
ELFN1	-1.606	0.17166	46.248	1.0419e-11	6.5503e-10	-1.606
PRKCB	-2.0141	-0.17733	46.153	1.0935e-11	6.8425e-10	-2.0141
ADAMDEC1	1.0889	1.0419	46.126	1.1088e-11	6.9066e-10	1.0889
BNC1	-1.0077	5.3256	45.975	1.1978e-11	7.4265e-10	-1.0077
PRKAG3	1.1267	0.84426	44.889	2.0853e-11	1.2695e-09	1.1267
FCN2	1.4941	0.26442	44.819	2.1614e-11	1.304e-09	1.4941
SRCIN1	1.2768	0.59402	44.548	2.4816e-11	1.4706e-09	1.2768
SLCO4A1	-1.0639	0.99135	44.057	3.1894e-11	1.8656e-09	-1.0639
USP43	-1.5709	0.15417	43.738	3.7536e-11	2.1768e-09	-1.5709
ACP5	1.2355	0.61519	43.202	4.9364e-11	2.8382e-09	1.2355
CHI3L2	-1.0854	4.6756	43.155	5.0564e-11	2.8948e-09	-1.0854
SGK1	-1.0111	6.4626	43.073	5.2735e-11	2.9936e-09	-1.0111
ZYG11A	-1.3289	0.43793	43.005	5.4597e-11	3.0734e-09	-1.3289
MMP7	1.2776	0.52058	42.446	7.2643e-11	4.0127e-09	1.2776
ADRB2	-1.0181	3.6729	42.442	7.2796e-11	4.0127e-09	-1.0181
CD14	1.0369	5.115	42.427	7.3357e-11	4.0127e-09	1.0369
HAS2	-1.0209	1.0267	42.427	7.337e-11	4.0127e-09	-1.0209
LYZ	1.1121	2.2966	41.959	9.3216e-11	4.9965e-09	1.1121
SYT7	1.4507	0.24297	41.646	1.0942e-10	5.8185e-09	1.4507
ITGBL1	-1.0577	0.87544	41.105	1.4427e-10	7.6118e-09	-1.0577
KRT14	1.0495	1.0105	41.043	1.4891e-10	7.7956e-09	1.0495
PCK1	1.0886	6.7539	40.888	1.6123e-10	8.4075e-09	1.0886
OLFM2	1.0955	5.1688	40.676	1.7971e-10	9.3279e-09	1.0955
RASD2	1.0133	1.0655	40.67	1.8026e-10	9.3279e-09	1.0133
AURKA	1.8341	-0.15635	40.638	1.8318e-10	9.4428e-09	1.8341
CCL24	-2.583	-0.57124	40.576	1.8914e-10	9.6466e-09	-2.583
FOXL2	-2.583	-0.57113	40.574	1.8929e-10	9.6466e-09	-2.583
CARD10	-1.0757	0.80836	40.545	1.9217e-10	9.7198e-09	-1.0757
SPINT2	-1.2061	0.55963	40.359	2.1132e-10	1.0569e-08	-1.2061
PKD1L2	1.008	3.0767	40.314	2.1626e-10	1.0776e-08	1.008
IQGAP2	-1.0096	1.0015	40.256	2.2273e-10	1.1058e-08	-1.0096
APOL3	1.0966	5.4124	40.018	2.5169e-10	1.2404e-08	1.0966
FPR3	1.3787	0.28506	39.657	3.0269e-10	1.4755e-08	1.3787
TGFB2	1.9613	-0.27404	39.382	3.4844e-10	1.6924e-08	1.9613
LRRC56	1.0684	0.7679	38.248	6.2296e-10	2.9408e-08	1.0684
USP32P3	-1.1469	0.58538	37.655	8.4425e-10	3.8635e-08	-1.1469
MAPK1	1.8909	-0.26651	37.44	9.4248e-10	4.2551e-08	1.8909
ANXA3	-1.3417	0.26928	37.142	1.0985e-09	4.9102e-08	-1.3417
C12orf75	-1.7186	-0.14251	36.978	1.1947e-09	5.2872e-08	-1.7186
UBE2F-SCLY	-3.2719	-0.89789	35.362	2.7375e-09	1.1438e-07	-3.2719
SHOX2	1.0095	0.79338	35.167	3.0265e-09	1.2587e-07	1.0095
ABCB1	-1.1046	0.56327	34.434	4.4104e-09	1.8036e-07	-1.1046
PGA5	-3.2213	-0.90976	34.096	5.2459e-09	2.1131e-07	-3.2213
SYNGR1	1.1222	0.52957	33.877	5.8695e-09	2.3502e-07	1.1222
TYROBP	1.3126	0.2159	33.862	5.9151e-09	2.3615e-07	1.3126
OR7E55P	-3.1689	-0.9217	33.227	8.2007e-09	3.0388e-07	-3.1689
GPR62	-3.1689	-0.9217	33.227	8.201e-09	3.0388e-07	-3.1689
TTBK1	-3.1689	-0.9217	33.227	8.2012e-09	3.0388e-07	-3.1689
RHEBP1	-3.1689	-0.9217	33.227	8.2012e-09	3.0388e-07	-3.1689
RPSAP31	-3.1689	-0.9217	33.227	8.2013e-09	3.0388e-07	-3.1689
PHKA1P1	-3.1689	-0.9217	33.227	8.2014e-09	3.0388e-07	-3.1689
OR5B21	-3.1689	-0.9217	33.227	8.2016e-09	3.0388e-07	-3.1689
MET	3.1689	-0.9217	33.227	8.2018e-09	3.0388e-07	3.1689
OIP5	-3.1689	-0.9217	33.227	8.2019e-09	3.0388e-07	-3.1689
PPM1N	-3.1689	-0.9217	33.227	8.2025e-09	3.0388e-07	-3.1689
LEFTY1	-3.1689	-0.9217	33.227	8.2025e-09	3.0388e-07	-3.1689
SLC2A3P4	-3.1689	-0.9217	33.227	8.2025e-09	3.0388e-07	-3.1689
TPO	-3.1689	-0.9217	33.226	8.2026e-09	3.0388e-07	-3.1689
PSG11	-3.1689	-0.9217	33.226	8.2028e-09	3.0388e-07	-3.1689
HCG23	-3.1689	-0.9217	33.226	8.203e-09	3.0388e-07	-3.1689
CTNND2	-3.1689	-0.9217	33.226	8.2043e-09	3.0388e-07	-3.1689
RPS12P27	-3.1689	-0.9217	33.226	8.2058e-09	3.0388e-07	-3.1689
NPFFR2	-3.1689	-0.9217	33.225	8.2075e-09	3.0388e-07	-3.1689
GPR88	-3.1689	-0.9217	33.225	8.2093e-09	3.0388e-07	-3.1689
ADRA1B	-3.1689	-0.9217	33.222	8.2215e-09	3.0388e-07	-3.1689
FAM170B	-3.1689	-0.9217	33.211	8.2669e-09	3.04e-07	-3.1689
MIR1271	-3.1689	-0.9217	33.211	8.2699e-09	3.04e-07	-3.1689
TONSL	1.3009	0.21064	33.133	8.6057e-09	3.108e-07	1.3009
PRKXP1	-3.1689	-0.9217	32.98	9.3102e-09	3.108e-07	-3.1689
SULT1B1	-3.1689	-0.9217	32.861	9.8966e-09	3.108e-07	-3.1689
IGHV3-23	-3.1689	-0.9217	32.84	1.0006e-08	3.108e-07	-3.1689
NPB	-3.1689	-0.9217	32.827	1.0072e-08	3.108e-07	-3.1689
FEM1AP4	-3.1689	-0.9217	32.816	1.013e-08	3.108e-07	-3.1689
CEACAM22P	-3.1689	-0.9217	32.788	1.0276e-08	3.108e-07	-3.1689
SETP21	-3.1689	-0.9217	32.778	1.0333e-08	3.108e-07	-3.1689
RPL5P22	-3.1689	-0.9217	32.765	1.0402e-08	3.108e-07	-3.1689
MIP	-3.1689	-0.9217	32.757	1.044e-08	3.108e-07	-3.1689
ANXA8	-3.1689	-0.9217	32.755	1.0453e-08	3.108e-07	-3.1689
CHRNA3	-3.1689	-0.9217	32.754	1.046e-08	3.108e-07	-3.1689
PMS2P9	-3.1689	-0.9217	32.753	1.0464e-08	3.108e-07	-3.1689
ZNF402P	-3.1689	-0.9217	32.751	1.0475e-08	3.108e-07	-3.1689
TBC1D3G	-3.1689	-0.9217	32.743	1.0518e-08	3.108e-07	-3.1689
TMEM125	-3.1689	-0.9217	32.741	1.0527e-08	3.108e-07	-3.1689
RNY4P7	-3.1689	-0.9217	32.732	1.0577e-08	3.108e-07	-3.1689
H2BFS	-3.1689	-0.9217	32.732	1.0578e-08	3.108e-07	-3.1689
SNORD62A	-3.1689	-0.9217	32.732	1.0579e-08	3.108e-07	-3.1689
PAGE4	-3.1689	-0.9217	32.731	1.0581e-08	3.108e-07	-3.1689
ZAP70	-3.1689	-0.9217	32.731	1.0582e-08	3.108e-07	-3.1689
MIR331	-3.1689	-0.9217	32.731	1.0584e-08	3.108e-07	-3.1689
PDXP	-3.1689	-0.9217	32.73	1.0586e-08	3.108e-07	-3.1689
DNM1P38	-3.1689	-0.9217	32.73	1.0587e-08	3.108e-07	-3.1689
MIR1255A	-3.1689	-0.9217	32.73	1.0589e-08	3.108e-07	-3.1689
TPSB2	-3.1689	-0.9217	32.73	1.059e-08	3.108e-07	-3.1689
KLHL38	-3.1689	-0.9217	32.73	1.0591e-08	3.108e-07	-3.1689
IGBP1P4	-3.1689	-0.9217	32.729	1.0593e-08	3.108e-07	-3.1689
CXCR1	-3.1689	-0.9217	32.729	1.0595e-08	3.108e-07	-3.1689
TNFAIP8L2	-3.1689	-0.9217	32.729	1.0596e-08	3.108e-07	-3.1689
IGKV4-1	-3.1689	-0.9217	32.728	1.0597e-08	3.108e-07	-3.1689
CACNG8	-3.1689	-0.9217	32.728	1.0598e-08	3.108e-07	-3.1689
IGKV3-20	-3.1689	-0.9217	32.728	1.0598e-08	3.108e-07	-3.1689
TMEM132E	-3.1689	-0.9217	32.728	1.0601e-08	3.108e-07	-3.1689
XKR4	-3.1689	-0.9217	32.728	1.0602e-08	3.108e-07	-3.1689
GHRHR	-3.1689	-0.9217	32.727	1.0604e-08	3.108e-07	-3.1689
CD70	-3.1689	-0.9217	32.727	1.0606e-08	3.108e-07	-3.1689
S100A11P2	-3.1689	-0.9217	32.727	1.0606e-08	3.108e-07	-3.1689
OR7E37P	-3.1689	-0.9217	32.727	1.0606e-08	3.108e-07	-3.1689
PRKCZ	-3.1689	-0.9217	32.727	1.0607e-08	3.108e-07	-3.1689
RPL5P7	-3.1689	-0.9217	32.727	1.0607e-08	3.108e-07	-3.1689
PPP1R26P4	-3.1689	-0.9217	32.727	1.0608e-08	3.108e-07	-3.1689
F10	-3.1689	-0.9217	32.726	1.0609e-08	3.108e-07	-3.1689
UBE2D3P2	-3.1689	-0.9217	32.726	1.0609e-08	3.108e-07	-3.1689
ARMS2	-3.1689	-0.9217	32.726	1.061e-08	3.108e-07	-3.1689
PCDHB19P	-3.1689	-0.9217	32.726	1.061e-08	3.108e-07	-3.1689
EXOSC3P1	-3.1689	-0.9217	32.726	1.0611e-08	3.108e-07	-3.1689
NDUFB1P1	-3.1689	-0.9217	32.726	1.0611e-08	3.108e-07	-3.1689
GUCY2GP	-3.1689	-0.9217	32.726	1.0611e-08	3.108e-07	-3.1689
CCND1	3.1689	-0.9217	32.726	1.0612e-08	3.108e-07	3.1689
TNXA	-3.1689	-0.9217	32.726	1.0612e-08	3.108e-07	-3.1689
FAM182A	-3.1689	-0.9217	32.726	1.0612e-08	3.108e-07	-3.1689
MIR4767	-3.1689	-0.9217	32.726	1.0613e-08	3.108e-07	-3.1689
DPEP2	-3.1689	-0.9217	32.726	1.0613e-08	3.108e-07	-3.1689
PDE6H	-3.1689	-0.9217	32.725	1.0614e-08	3.108e-07	-3.1689
IGLV1-50	-3.1689	-0.9217	32.725	1.0614e-08	3.108e-07	-3.1689
HIST1H2BL	-3.1689	-0.9217	32.725	1.0614e-08	3.108e-07	-3.1689
CR1L	-3.1689	-0.9217	32.725	1.0615e-08	3.108e-07	-3.1689
BRD7P2	-3.1689	-0.9217	32.725	1.0615e-08	3.108e-07	-3.1689
MUC4	-3.1689	-0.9217	32.725	1.0615e-08	3.108e-07	-3.1689
MASP1	-3.1689	-0.9217	32.725	1.0616e-08	3.108e-07	-3.1689
VSIG2	-3.1689	-0.9217	32.725	1.0616e-08	3.108e-07	-3.1689
KHDC1P1	-3.1689	-0.9217	32.725	1.0616e-08	3.108e-07	-3.1689
DNAJC12	-3.1689	-0.9217	32.725	1.0616e-08	3.108e-07	-3.1689
CACNA2D3	-3.1689	-0.9217	32.725	1.0616e-08	3.108e-07	-3.1689
HNRNPA1P5	-3.1689	-0.9217	32.725	1.0617e-08	3.108e-07	-3.1689
GABRB3	1.0164	0.77449	32.725	1.0617e-08	3.108e-07	1.0164
PHBP4	-3.1689	-0.9217	32.725	1.0618e-08	3.108e-07	-3.1689
GCOM2	-3.1689	-0.9217	32.724	1.0619e-08	3.108e-07	-3.1689
EFHC2	-3.1689	-0.9217	32.724	1.0619e-08	3.108e-07	-3.1689
CYP26C1	-3.1689	-0.9217	32.724	1.0619e-08	3.108e-07	-3.1689
NPAS4	-3.1689	-0.9217	32.724	1.062e-08	3.108e-07	-3.1689
RPS27AP11	-3.1689	-0.9217	32.724	1.062e-08	3.108e-07	-3.1689
SNORD92	-3.1689	-0.9217	32.724	1.0621e-08	3.108e-07	-3.1689
TRAC	-3.1689	-0.9217	32.724	1.0621e-08	3.108e-07	-3.1689
KCNT2	-3.1689	-0.9217	32.724	1.0621e-08	3.108e-07	-3.1689
FAM83C	-3.1689	-0.9217	32.724	1.0623e-08	3.108e-07	-3.1689
NOS2P3	-3.1689	-0.9217	32.724	1.0623e-08	3.108e-07	-3.1689
ZBTB8B	-3.1689	-0.9217	32.724	1.0623e-08	3.108e-07	-3.1689
MAMDC2	-3.1689	-0.9217	32.724	1.0623e-08	3.108e-07	-3.1689
GRIN3A	-3.1689	-0.9217	32.724	1.0623e-08	3.108e-07	-3.1689
NLRP14	-3.1689	-0.9217	32.724	1.0624e-08	3.108e-07	-3.1689
SNORD11B	-3.1689	-0.9217	32.724	1.0624e-08	3.108e-07	-3.1689
SDR42E2	-3.1689	-0.9217	32.723	1.0625e-08	3.108e-07	-3.1689
PRSS30P	-3.1689	-0.9217	32.723	1.0626e-08	3.108e-07	-3.1689
RBM11	-3.1689	-0.9217	32.723	1.0626e-08	3.108e-07	-3.1689
ABCB4	-3.1689	-0.9217	32.723	1.0626e-08	3.108e-07	-3.1689
DIAPH3	-1.254	0.26419	32.681	1.0859e-08	3.1633e-07	-1.254
BCL2	3.1689	-0.92165	32.68	1.0863e-08	3.1633e-07	3.1689
CAMSAP3	-3.169	-0.92159	32.573	1.1483e-08	3.3152e-07	-3.169
MTFP1	-1.2428	0.25868	31.978	1.5589e-08	4.4154e-07	-1.2428
S100A9	1.0864	0.51107	31.783	1.7239e-08	4.8421e-07	1.0864
MIR3181	-3.1145	-0.93373	31.339	2.1668e-08	5.986e-07	-3.1145
FAM178B	1.2487	0.2049	30.577	3.2088e-08	8.6341e-07	1.2487
LDB2	-1.205	0.25862	30.216	3.8643e-08	1.0275e-06	-1.205
HMGN2P15	1.5872	-0.19876	30.189	3.9198e-08	1.0402e-06	1.5872
XCR1	1.069	0.48965	30.109	4.0848e-08	1.0818e-06	1.069
RGS1	-3.0578	-0.94597	29.958	4.4154e-08	1.1671e-06	-3.0578
JMJD7-PLA2G4B	1.2628	0.15476	29.639	5.2054e-08	1.3468e-06	1.2628
MAMDC4	1.0708	0.46165	29.415	5.8415e-08	1.4941e-06	1.0708
CCL19	-1.2201	0.19362	28.951	7.4225e-08	1.875e-06	-1.2201
OCLN	-1.3562	0.010483	28.95	7.4282e-08	1.875e-06	-1.3562
ROR2	-1.9719	-0.51574	28.91	7.5836e-08	1.9107e-06	-1.9719
FAM185BP	1.5347	-0.19159	28.711	8.4019e-08	2.1011e-06	1.5347
DOC2B	-1.0066	0.55494	28.698	8.4574e-08	2.1093e-06	-1.0066
HERC2P10	-1.6223	-0.27397	28.615	8.8308e-08	2.1961e-06	-1.6223
CHRNE	1.0413	0.46159	28.051	1.1816e-07	2.8336e-06	1.0413
CXCL11	1.5327	-0.22161	27.662	1.4449e-07	3.3986e-06	1.5327
ANO7L1	1.4841	-0.18463	27.294	1.7475e-07	4.0606e-06	1.4841
LINC00482	1.1692	0.20488	27.089	1.9432e-07	4.4767e-06	1.1692
NBPF2P	-1.1306	0.25867	26.855	2.1926e-07	4.9915e-06	-1.1306
KRT80	-2.7535	-0.90969	26.218	3.0495e-07	6.7816e-06	-2.7535
AXL	2.7535	-0.90969	26.218	3.0495e-07	6.7816e-06	2.7535
TMC4	-2.7535	-0.90974	26.218	3.0496e-07	6.7816e-06	-2.7535
RPL39P38	-2.7535	-0.90971	26.218	3.0496e-07	6.7816e-06	-2.7535
ELL3	-2.7535	-0.90974	26.218	3.0496e-07	6.7816e-06	-2.7535
PMS2P10	-2.7535	-0.90974	26.218	3.0496e-07	6.7816e-06	-2.7535
JAZF1-AS1	-2.7535	-0.90975	26.218	3.0496e-07	6.7816e-06	-2.7535
RPTN	-2.7535	-0.90983	26.218	3.0496e-07	6.7816e-06	-2.7535
PTP4A1P3	-2.7535	-0.90978	26.218	3.0496e-07	6.7816e-06	-2.7535
NRAP	1.1257	0.23814	26.095	3.2496e-07	7.1908e-06	1.1257
S100A8	1.4952	-0.23567	26.01	3.3972e-07	7.5052e-06	1.4952
SFTPD	-1.1376	0.21027	25.872	3.6479e-07	7.9932e-06	-1.1376
TRIM14	1.4761	-0.24345	25.194	5.1853e-07	1.0733e-05	1.4761
FAM86B2	1.4761	-0.24345	25.194	5.1853e-07	1.0733e-05	1.4761
PPP1R14BP2	1.4761	-0.24345	25.194	5.1853e-07	1.0733e-05	1.4761
SLC28A3	1.4761	-0.24345	25.194	5.1853e-07	1.0733e-05	1.4761
PCSK4	1.4761	-0.24345	25.194	5.1853e-07	1.0733e-05	1.4761
BPIFB2	1.4761	-0.24345	25.194	5.1853e-07	1.0733e-05	1.4761
LAMP3	1.4761	-0.24345	25.194	5.1853e-07	1.0733e-05	1.4761
SSPO	1.4761	-0.24345	25.194	5.1853e-07	1.0733e-05	1.4761
HRK	1.4761	-0.24345	25.194	5.1853e-07	1.0733e-05	1.4761
PSMC1P2	1.4761	-0.24345	25.194	5.1853e-07	1.0733e-05	1.4761
SNORA77	1.4761	-0.24345	25.194	5.1853e-07	1.0733e-05	1.4761
GLIS1	1.4761	-0.24345	25.194	5.1853e-07	1.0733e-05	1.4761
BATF2	1.4761	-0.24345	25.194	5.1854e-07	1.0733e-05	1.4761
SRPK3	1.4761	-0.24345	25.194	5.1854e-07	1.0733e-05	1.4761
PCDHGB9P	1.4761	-0.24345	25.194	5.1854e-07	1.0733e-05	1.4761
RPS20P20	1.4761	-0.24345	25.194	5.1854e-07	1.0733e-05	1.4761
MPEG1	1.4761	-0.24345	25.194	5.1854e-07	1.0733e-05	1.4761
DAP3P1	1.4761	-0.24345	25.194	5.1854e-07	1.0733e-05	1.4761
SIRPAP1	1.4761	-0.24345	25.194	5.1854e-07	1.0733e-05	1.4761
NELL2	-1.2549	0.010361	25.142	5.3252e-07	1.0972e-05	-1.2549
TACR1	-1.7433	-0.47113	25.047	5.5937e-07	1.1507e-05	-1.7433
EPCAM	-1.7793	-0.4975	24.986	5.7743e-07	1.1825e-05	-1.7793
HMGN2P46	-1.4384	-0.22865	24.473	7.5364e-07	1.5088e-05	-1.4384
PODN	1.1398	0.1378	24.103	9.131e-07	1.8039e-05	1.1398
C19orf38	1.411	-0.21384	24.096	9.1645e-07	1.8079e-05	1.411
ITGA4	-1.8825	-0.59005	24.027	9.4996e-07	1.8658e-05	-1.8825
AQP7P3	1.1619	0.090165	23.783	1.0781e-06	2.0887e-05	1.1619
PLEKHN1	1.1243	0.14844	23.779	1.0805e-06	2.0887e-05	1.1243
WNT2	-1.0586	0.24321	23.373	1.3342e-06	2.5425e-05	-1.0586
FAM124B	-2.3676	-0.83983	23.216	1.4478e-06	2.7227e-05	-2.3676
FMN2	-1.4471	-0.28152	23.185	1.4713e-06	2.7531e-05	-1.4471
AKAP6	1.129	0.11416	23.116	1.5251e-06	2.8419e-05	1.129
OR7E22P	-1.2708	-0.093819	22.91	1.6976e-06	3.1158e-05	-1.2708
FAM24B	-1.3999	-0.24359	22.896	1.7103e-06	3.135e-05	-1.3999
CASC1	1.4172	-0.26562	22.787	1.8098e-06	3.2905e-05	1.4172
RSPO1	-1.0345	0.23213	22.145	2.5276e-06	4.4745e-05	-1.0345
TMCO2	-2.3203	-0.85119	22.04	2.6703e-06	4.7036e-05	-2.3203
FGF11	-2.3203	-0.85136	22.039	2.671e-06	4.7036e-05	-2.3203
COL4A6	-2.4314	-0.89774	21.902	2.8697e-06	4.9726e-05	-2.4314
CLDN16	-2.4314	-0.89775	21.902	2.8697e-06	4.9726e-05	-2.4314
MAPT-IT1	-2.4314	-0.89779	21.902	2.8697e-06	4.9726e-05	-2.4314
RPL7P14	-2.4314	-0.89777	21.902	2.8697e-06	4.9726e-05	-2.4314
HBA2	-2.4314	-0.89781	21.902	2.8697e-06	4.9726e-05	-2.4314
SELP	-2.4314	-0.89785	21.902	2.8697e-06	4.9726e-05	-2.4314
CGN	-2.4314	-0.89789	21.902	2.8697e-06	4.9726e-05	-2.4314
C9orf47	-1.3388	-0.21379	21.9	2.8718e-06	4.9726e-05	-1.3388
PPFIA2	-1.3927	-0.27382	21.854	2.9421e-06	5.0879e-05	-1.3927
ACY1	1.1201	0.072491	21.799	3.0279e-06	5.2294e-05	1.1201
CYYR1	-1.6093	-0.4796	21.557	3.4339e-06	5.8629e-05	-1.6093
ASPG	1.3648	-0.25833	21.493	3.5503e-06	6.0387e-05	1.3648
SAMD12	-1.118	0.053946	21.288	3.952e-06	6.6545e-05	-1.118
LINC00243	-1.2832	-0.18482	20.991	4.6148e-06	7.6463e-05	-1.2832
PRH1	-2.2714	-0.86277	20.87	4.9161e-06	8.0858e-05	-2.2714
USP32P1	1.0426	0.14903	20.65	5.5151e-06	8.9613e-05	1.0426
HRASLS	-1.0103	0.20466	20.603	5.6522e-06	9.1509e-05	-1.0103
MIR27A	1.0589	0.10183	20.252	6.7891e-06	0.00010874	1.0589
PSG4	-1.2322	-0.15648	20.156	7.1367e-06	0.00011376	-1.2322
ASIC3	1.3348	-0.29675	19.685	9.1311e-06	0.00014235	1.3348
TDRD12	-1.2807	-0.23623	19.668	9.2115e-06	0.00014323	-1.2807
CFI	-1.5829	-0.52489	19.653	9.284e-06	0.00014374	-1.5829
MST1R	1.0449	0.096012	19.632	9.3872e-06	0.00014517	1.0449
TRAIP	1.3462	-0.32049	19.389	1.0662e-05	0.00016356	1.3462
CD52	1.0023	0.14841	19.171	1.1951e-05	0.00018127	1.0023
ARHGEF25	-1.5048	-0.47967	19.16	1.202e-05	0.00018211	-1.5048
DLG3	-1.2608	-0.24355	18.94	1.3488e-05	0.00020119	-1.2608
S100A7	-1.5829	-0.56169	18.624	1.5919e-05	0.00023331	-1.5829
HCG22	-2.1683	-0.88598	18.555	1.6507e-05	0.00023778	-2.1683
TRPM1	-2.1683	-0.88605	18.555	1.6507e-05	0.00023778	-2.1683
RPS10P7	-2.1683	-0.88598	18.555	1.6507e-05	0.00023778	-2.1683
PPP1R1C	-2.1683	-0.88606	18.555	1.6507e-05	0.00023778	-2.1683
SARDH	-2.1683	-0.88599	18.555	1.6507e-05	0.00023778	-2.1683
SLC9A7P1	-2.1683	-0.88608	18.555	1.6507e-05	0.00023778	-2.1683
MAGOH3P	-2.1683	-0.88599	18.555	1.6507e-05	0.00023778	-2.1683
PPIAL4C	-2.1683	-0.88619	18.555	1.6507e-05	0.00023778	-2.1683
POU2AF1	-2.1683	-0.88608	18.555	1.6507e-05	0.00023778	-2.1683
TMSB10P1	-2.1683	-0.8861	18.555	1.6507e-05	0.00023778	-2.1683
BEX5	-2.1683	-0.88613	18.555	1.6507e-05	0.00023778	-2.1683
MYOCD	-1.0996	-0.053936	18.346	1.8418e-05	0.00026221	-1.0996
HLA-V	-1.4779	-0.4887	18.326	1.8615e-05	0.00026474	-1.4779
LRAT	-2.2615	-0.93368	18.259	1.9282e-05	0.00027221	-2.2615
GOLGA6L10	1.2917	-0.31291	18.183	2.0064e-05	0.00028089	1.2917
TTC36	1.2917	-0.31312	18.18	2.0099e-05	0.00028098	1.2917
GSTT2B	1.0169	0.067162	18.07	2.1289e-05	0.00029528	1.0169
MAPRE1P1	-2.0489	-0.85149	17.988	2.2225e-05	0.00030494	-2.0489
SLPI	-2.0489	-0.85128	17.988	2.2235e-05	0.00030494	-2.0489
UQCRFS1P1	-1.4129	-0.44511	17.969	2.245e-05	0.00030758	-1.4129
GIMAP5	-1.5251	-0.54326	17.928	2.294e-05	0.00031302	-1.5251
RAB6C	1.0023	0.07821	17.809	2.4418e-05	0.00033016	1.0023
RELN	-1.1822	-0.19916	17.749	2.5204e-05	0.00034011	-1.1822
RND2	1.0172	0.048111	17.731	2.5451e-05	0.00034276	1.0172
ATP8B3	1.2697	-0.32072	17.445	2.9569e-05	0.00039194	1.2697
FRAS1	-1.1933	-0.24348	17.118	3.5127e-05	0.00045486	-1.1933
RPL12P8	-1.9983	-0.8628	16.896	3.9494e-05	0.00050305	-1.9983
SIGLEC15	-1.9983	-0.86268	16.894	3.9522e-05	0.00050305	-1.9983
PDE10A	-1.1132	-0.15585	16.702	4.3725e-05	0.00054775	-1.1132
HLA-DRB6	-1.4224	-0.50677	16.687	4.4078e-05	0.00055068	-1.4224
ACTG2	-1.4224	-0.50678	16.687	4.4083e-05	0.00055068	-1.4224
MEG8	-1.4427	-0.534	16.458	4.9728e-05	0.00061323	-1.4427
RPSAP6	-1.1432	-0.21394	16.389	5.157e-05	0.00063161	-1.1432
LTB	-1.3604	-0.46239	16.389	5.1593e-05	0.00063161	-1.3604
NDP	-2.0572	-0.90964	16.276	5.4757e-05	0.00066489	-2.0572
PGAM1P7	-1.3764	-0.48881	16.132	5.9072e-05	0.00071278	-1.3764
GRIK5	-1.9458	-0.87452	15.814	6.9893e-05	0.00082467	-1.9458
COL17A1	-1.9458	-0.87444	15.814	6.9894e-05	0.00082467	-1.9458
SHC4	-1.9458	-0.87455	15.813	6.992e-05	0.00082467	-1.9458
VIP	-1.9458	-0.87442	15.813	6.9938e-05	0.00082467	-1.9458
C4orf48	-1.1001	-0.2066	15.393	8.7328e-05	0.00099992	-1.1001
C2CD4B	-1.306	-0.4796	14.85	0.00011639	0.0012814	-1.306
HLA-DMB	1.26	-0.43582	14.78	0.00012084	0.0013164	1.26
PAIP1P1	-1.8913	-0.88613	14.743	0.0001232	0.0013361	-1.8913
IGHG2	-1.8913	-0.88608	14.741	0.00012331	0.0013361	-1.8913
JAKMIP2	-1.8055	-0.85132	14.519	0.00013876	0.001482	-1.8055
BCAS1	-1.8055	-0.85125	14.519	0.00013879	0.001482	-1.8055
C11orf91	-1.0583	-0.19917	14.44	0.00014466	0.0015337	-1.0583
SLC38A4	-1.7351	-0.81752	14.417	0.0001465	0.0015467	-1.7351
NHLH1	1.1912	-0.40186	13.951	0.00018763	0.0019159	1.1912
RASGRP2	1.1542	-0.36082	13.894	0.00019342	0.0019639	1.1542
PRLR	1.1215	-0.32049	13.87	0.0001959	0.0019802	1.1215
CCR10	-1.8348	-0.89781	13.686	0.00021604	0.0021451	-1.8348
ZNF625	-1.8348	-0.8979	13.686	0.00021604	0.0021451	-1.8348
MRPL35P1	-1.1942	-0.42756	13.538	0.00023376	0.0022975	-1.1942
GPR84	-1.3045	-0.54316	13.538	0.00023379	0.0022975	-1.3045
MIR4731	-1.7531	-0.86288	13.506	0.00023776	0.0023332	-1.7531
TAS2R63P	-1.7531	-0.86266	13.506	0.00023776	0.0023332	-1.7531
HRH2	-1.7531	-0.86278	13.505	0.00023797	0.0023335	-1.7531
SH3GL3	-1.6862	-0.82859	13.441	0.00024624	0.0024007	-1.6862
FOXM1	-1.2494	-0.4977	13.355	0.0002577	0.0024907	-1.2494
HLA-DQA2	-1.2022	-0.45364	13.231	0.00027541	0.0026562	-1.2022
ERCC6L	1.13	-0.36902	13.216	0.00027753	0.0026664	1.13
NHEJ1	1.1299	-0.36958	13.216	0.00027757	0.0026664	1.1299
C1QC	1.1346	-0.39363	12.889	0.00033053	0.0030882	1.1346
ELOVL4	-1.0188	-0.23601	12.859	0.00033579	0.0031264	-1.0188
C5orf17	-1.2202	-0.50652	12.625	0.00038068	0.0034652	-1.2202
RTP4	1.0775	-0.36064	12.222	0.00047235	0.0041781	1.0775
MFNG	-1.1823	-0.48868	12.215	0.00047414	0.0041913	-1.1823
FCGR3A	1.0802	-0.3857	11.889	0.00056468	0.004836	1.0802
CD200R1	1.0802	-0.38556	11.889	0.00056469	0.004836	1.0802
OR2A20P	-1.1467	-0.4707	11.831	0.00058261	0.0049548	-1.1467
ATP6V1G2	-1.5341	-0.81756	11.607	0.00065699	0.005463	-1.5341
SBSN	-1.1995	-0.54311	11.603	0.00065845	0.0054718	-1.1995
DES	-1.5831	-0.85139	11.532	0.00068405	0.0056456	-1.5831
REG4	-1.1531	-0.49802	11.515	0.00069027	0.005687	-1.1531
SLC25A21	1.0269	-0.35255	11.279	0.00078403	0.0063468	1.0269
IPO7P1	-1.7354	-0.97044	10.79	0.0010206	0.0079174	-1.7354
SNX22	1.0287	-0.40218	10.608	0.0011262	0.0085822	1.0287
PSRC1	1.0287	-0.402	10.607	0.0011263	0.0085822	1.0287
DOCK11P1	1.0287	-0.40231	10.607	0.0011264	0.0085822	1.0287
EEF1A1P33	1.0287	-0.40198	10.607	0.0011265	0.0085822	1.0287
ASIC1	1.0287	-0.40196	10.607	0.0011265	0.0085822	1.0287
ORM1	1.0287	-0.40209	10.607	0.0011265	0.0085822	1.0287
LINC00299	1.0287	-0.40227	10.607	0.0011265	0.0085822	1.0287
UCN	-1.5287	-0.86271	10.603	0.0011291	0.0085886	-1.5287
ADRA1D	-1.5287	-0.86293	10.603	0.0011293	0.0085886	-1.5287
RPL5P1	1.0022	-0.4106	9.9848	0.0015784	0.011344	1.0022
CHD5	1.0022	-0.41065	9.9848	0.0015784	0.011344	1.0022
GLUD1P2	1.0022	-0.41076	9.9848	0.0015784	0.011344	1.0022
