# Supplementary material for: Dysregulation of lncRNA–miRNA–mRNA Interactome as a Marker of Metastatic Process in Ovarian Cancer
Source: Biomedicines. 2022 Mar 31;10(4):824. doi: 10.3390/biomedicines10040824 (PMC9031843; doi:10.3390/biomedicines10040824)
Supplement: Supplementary file 1 [file biomedicines-10-00824-s001.zip › Supplementary Table S3.xlsx]

## Sheet: Table S3
Supplementary Table S3. Spearman's correlation coefficients between miRNA and lncRNA levels.
miRNA	lncRNA	Rs	p-value
hsa-miR-339	JAZF1-AS1	-0.820588	0.00013084
hsa-miR-375	SNHG14	-0.797059	0.000336923
hsa-miR-339	MALAT1	-0.791176	0.000408261
hsa-miR-339	MAPT-IT1	-0.78065	0.000358597
hsa-miR-375	SNHG3	-0.767647	0.000798026
hsa-miR-375	SNHG15	-0.755882	0.0010695
hsa-miR-124-1	A1BG-AS1	-0.753913	3.3454e-05
hsa-miR-203a	HOTAIRM1	-0.752941	0.00114685
hsa-miR-125b-1	DSCAM-AS1	-0.752613	0.000767448
hsa-miR-124-1	ZEB1-AS1	-0.75	0.0012283
hsa-miR-339	LINC00029	-0.749337	0.000833488
hsa-miR-132	ENO1-AS1	-0.747826	4.22607e-05
hsa-miR-203a	HOTAIR	-0.737396	0.00111488
hsa-miR-124-1	SNHG14	-0.732353	0.00181241
hsa-miR-124-1	TMEM72-AS1	-0.732353	0.00181241
hsa-miR-339	HOXA-AS3	-0.725534	0.00146692
hsa-miR-339	MACROD2-AS1	-0.721119	0.00161908
hsa-miR-124-1	UBAC2-AS1	-0.720588	0.00230584
hsa-miR-193a	SNHG14	-0.714783	0.00013207
hsa-miR-339	PCA3	-0.714706	0.00258843
hsa-miR-132	HOTAIRM1	-0.710435	0.000151288
hsa-miR-132	DSCR8	-0.701144	0.000135228
hsa-miR-124-1	TUG1	-0.7	0.00341334
hsa-miR-375	SNHG10	-0.7	0.00341334
hsa-miR-203a	DSCR10	-0.696962	0.00269584
hsa-miR-339	PART1	-0.694118	0.00379552
hsa-miR-203a	HLA-F-AS1	-0.688235	0.00421047
hsa-miR-203a	HOTTIP	-0.687319	0.00326147
hsa-miR-193a	SNHG12	-0.683478	0.000331267
hsa-miR-339	MAPT-AS1	-0.683015	0.00354301
hsa-miR-124-1	TP53TG1	-0.682353	0.00466026
hsa-miR-125b-1	DANCR	-0.682353	0.00466026
hsa-miR-148a	MAPT-AS1	-0.681076	0.000248672
hsa-miR-339	MAGI2-AS3	-0.679412	0.00489889
hsa-miR-132	EPB41L4A-AS1	-0.673913	0.000428291
hsa-miR-339	NEAT1	-0.673529	0.00540501
hsa-miR-124-1	UCA1	-0.670588	0.00567306
hsa-miR-148a	LINC00244	-0.669686	0.000344357
hsa-miR-339	LINC00339	-0.666022	0.0048518
hsa-miR-127	CECR3	-0.660876	0.000438878
hsa-miR-203a	FAM27C	-0.65782	0.00560881
hsa-miR-124-1	ADAMTS9-AS2	-0.657391	0.000652765
hsa-miR-127	CIRBP-AS1	-0.654783	0.000696017
hsa-miR-129-1	CASC2	-0.653043	0.000726185
hsa-miR-124-1	TCL6	-0.65	0.00785718
hsa-miR-125b-1	CYP1B1-AS1	-0.647059	0.00821691
hsa-miR-339	PAN3-AS1	-0.647059	0.00821691
hsa-miR-193a	SNHG10	-0.644348	0.00089426
hsa-miR-339	MLK7-AS1	-0.642863	0.00723042
hsa-miR-203a	TMEM72-AS1	-0.641739	0.000950708
hsa-miR-129-1	CBR3-AS1	-0.64	0.000989999
hsa-miR-339	PCAT1	-0.638235	0.00937493
hsa-miR-124-1	ZBTB20-AS1	-0.637171	0.00793733
hsa-miR-203a	HNF1A-AS1	-0.632906	0.00850203
hsa-miR-148a	HOXA-AS3	-0.628373	0.00100819
hsa-miR-127	CFLAR-AS1	-0.627826	0.00130572
hsa-miR-203a	TUG1	-0.627826	0.00130572
hsa-miR-193a	NEAT1	-0.623478	0.00143749
hsa-miR-127	DNM3OS	-0.612174	0.00183412
hsa-miR-125b-1	C21orf91-OT1	-0.611827	0.00148756
hsa-miR-148a	MIMT1	-0.610082	0.00154795
hsa-miR-193a	PCBP1-AS1	-0.606957	0.00204641
hsa-miR-125b-1	ZNF32-AS3	-0.601463	0.00187781
hsa-miR-203a	TCL6	-0.6	0.00236164
hsa-miR-148a	MESTIT1	-0.595652	0.00257887
hsa-miR-148a	LINC00189	-0.593227	0.00224733
hsa-miR-193a	MAFG-DT	-0.592174	0.00276464
hsa-miR-193a	SLC25A5-AS1	-0.592174	0.00276464
hsa-miR-148a	MCF2L-AS1	-0.591304	0.00281282
hsa-miR-129-1	CDKN2B-AS1	-0.589565	0.00291131
hsa-miR-132	EGOT	-0.587826	0.00301271
hsa-miR-132	HOTTIP	-0.587756	0.00252554
hsa-miR-125b-1	ZEB2-AS1	-0.57898	0.00303274
hsa-miR-193a	SNHG7	-0.577391	0.00368614
hsa-miR-193a	SNHG11	-0.575652	0.0038099
hsa-miR-193a	NEGR1-IT1	-0.575486	0.00325742
hsa-miR-125b-2	CAHM	-0.570435	0.0042025
hsa-miR-203a	UCA1	-0.563478	0.00477873
hsa-miR-203a	ST7-AS1	-0.562609	0.00485523
hsa-miR-127	CLRN1-AS1	-0.560557	0.00438283
hsa-miR-193a	NOP14-AS1	-0.558261	0.00525345
hsa-miR-132	FAM181A-AS1	-0.557513	0.00464848
hsa-miR-193a	SMAD5-AS1	-0.553913	0.00567885
hsa-miR-132	FAM215A	-0.552859	0.0050807
hsa-miR-148a	MAPT-IT1	-0.551166	0.00524605
hsa-miR-129-1	CDRT7	-0.549773	0.00538551
hsa-miR-148a	LINC00339	-0.548696	0.0062273
hsa-miR-193a	PCAT1	-0.546957	0.00641974
hsa-miR-148a	LINC00235	-0.546087	0.00651781
hsa-miR-193a	SNHG8	-0.545217	0.00661715
hsa-miR-193a	PAN3-AS1	-0.544348	0.00671776
hsa-miR-132	DSCAM-AS1	-0.541266	0.0063063
hsa-miR-148a	MALAT1	-0.54087	0.00713313
hsa-miR-132	HOTAIR	-0.539268	0.00654054
hsa-miR-193a	OIP5-AS1	-0.537391	0.00756987
hsa-miR-132	EGFLAM-AS4	-0.532531	0.00738511
hsa-miR-203a	ZEB1-AS1	-0.528696	0.00876084
hsa-miR-132	ENTPD3-AS1	-0.526957	0.00901692
hsa-miR-132	DSCR10	-0.525031	0.00843011
hsa-miR-132	FAM138B	-0.52296	0.00873943
hsa-miR-132	FAM27C	-0.522688	0.0087807
hsa-miR-148a	LINC00221	-0.517361	0.00962293
