# Supplementary material for: Dysregulation of lncRNA–miRNA–mRNA Interactome as a Marker of Metastatic Process in Ovarian Cancer
Source: Biomedicines. 2022 Mar 31;10(4):824. doi: 10.3390/biomedicines10040824 (PMC9031843; doi:10.3390/biomedicines10040824)
Supplement: Supplementary file 1 [file biomedicines-10-00824-s001.zip › Supplementary Table S4.xlsx]

## Sheet: Table S4
Supplementary Table S4. Spearman's correlation coefficients between miRNA and mRNA levels.
miRNA	mRNA	Rs	p-value
hsa-miR-375	SLC35F2	-0.97871	0.0407769
hsa-miR-203a	AZGP1	-0.974977	0.0291636
hsa-miR-375	CYP4X1	-0.972086	0.0341176
hsa-miR-203a	MAP3K4	-0.972066	0.0433507
hsa-miR-375	IL24	-0.967941	0.0379405
hsa-miR-339	IL11	-0.95541	0.0348655
hsa-miR-375	BMP8B	-0.947978	0.0160196
hsa-miR-339	ADH1B	-0.940059	0.0202956
hsa-miR-375	VCAN	-0.936928	0.016315
hsa-miR-193a	BDKRB1	-0.936038	0.0160196
hsa-miR-191	ADORA2B	-0.922845	0.0133605
hsa-miR-339	FAM46B	-0.903454	0.0124414
hsa-miR-191	LCP1	-0.901791	0.0142468
hsa-miR-191	CHST2	-0.900427	0.0145423
hsa-miR-132	FER1L6	-0.896033	0.0101105
hsa-miR-193a	KIT	-0.88759	0.016315
hsa-miR-339	NTRK3	-0.879634	0.00846993
hsa-miR-127	PEAR1	-0.874345	0.01
hsa-miR-127	SMAD6	-0.871493	0.01
hsa-miR-148a	FZD10	-0.870493	0.0115877
hsa-miR-191	IL33	-0.870248	0.0154287
hsa-miR-191	PPARD	-0.865759	0.0151332
hsa-miR-339	XG	-0.864655	0.0313546
hsa-miR-339	RAB3B	-0.862222	0.0205591
hsa-miR-375	FMO3	-0.85938	0.04961
hsa-miR-375	IL1B	-0.858083	0.0442185
hsa-miR-191	KCNK3	-0.857028	0.0148377
hsa-miR-375	TLL1	-0.849508	0.0333801
hsa-miR-203a	HLA-DRB5	-0.848131	0.0442094
hsa-miR-375	ADAMTS15	-0.84813	0.0418034
hsa-miR-375	IL1RN	-0.840216	0.0169059
hsa-miR-375	CSN1S1	-0.833004	0.00351853
hsa-miR-375	LILRB4	-0.832368	0.0494809
hsa-miR-375	IL1B	-0.819626	0.0390831
hsa-miR-339	ADAMTS18	-0.816991	0.0376986
hsa-miR-375	RUNX2	-0.809167	0.0176994
hsa-miR-375	HRH1	-0.808883	0.0478051
hsa-miR-193a	ARSJ	-0.808778	0.0169059
hsa-miR-203a	CDH11	-0.807379	0.02378
hsa-miR-375	CYP4X1	-0.799941	0.00726316
hsa-miR-339	IGHM	-0.795648	0.0178091
hsa-miR-191	RAC2	-0.793027	0.0139514
hsa-miR-193a	PPARA	-0.792506	0.0157241
hsa-miR-127	PTGS1	-0.79	0.0004
hsa-miR-375	DCN	-0.773532	0.0454076
hsa-miR-339	CPAMD8	-0.75642	0.0278276
hsa-miR-375	CCR1	-0.754064	0.0151332
hsa-miR-339	UNC13C	-0.753315	0.0158298
hsa-miR-127	SELE	-0.75	0.0008
hsa-miR-148a	FHL2	-0.744682	0.0104059
hsa-miR-375	KRT33B	-0.744551	0.0437477
hsa-miR-193a	ZEB2	-0.74196	0.0166105
hsa-miR-375	ADAMTS18	-0.741546	0.00709635
hsa-miR-375	LRP1B	-0.740663	0.000745558
hsa-miR-339	LILRB4	-0.739755	0.0441052
hsa-miR-339	DCN	-0.728912	0.00351902
hsa-miR-339	KRT34	-0.718442	0.00645217
hsa-miR-375	TLL1	-0.709476	0.00462875
hsa-miR-375	HTATSF1P2	-0.701078	0.0163162
hsa-miR-129-1	EVI2B	-0.7	0.003
hsa-miR-127	C6orf132	-0.696261	0.01
hsa-miR-148a	NDRG4	-0.693288	0.0121787
hsa-miR-129-1	CCR8	-0.69	0.004
hsa-miR-132	GPX1P1	-0.68899	0.01
hsa-miR-127	GFRA1	-0.68	0.004
hsa-miR-132	WNT4	-0.678158	0.01
hsa-miR-375	XIRP1	-0.673213	0.0138889
hsa-miR-375	IL11	-0.673139	0.0141385
hsa-miR-129-1	YAP1	-0.67	0.005
hsa-miR-129-1	CDH13	-0.67	0.006
hsa-miR-193a	BMP3	-0.662037	0.0172014
hsa-miR-375	FMO3	-0.653287	0.0014148
hsa-miR-375	OAS2	-0.642852	0.0122917
hsa-miR-375	RUNX2	-0.640081	0.00868314
hsa-miR-203a	EGR2	-0.638788	0.0194604
hsa-miR-375	OAS2	-0.631097	0.0154287
hsa-miR-132	DKK3	-0.630011	0.01
hsa-miR-148a	SOX4	-0.628911	0.0107014
hsa-miR-375	HTATSF1P2	-0.623613	0.0393417
hsa-miR-125b-2	TUBB2A	-0.62	0.001
hsa-miR-191	PCDH18	-0.597965	0.013065
hsa-miR-148a	RGS6	-0.595783	0.0112923
hsa-miR-132	NCKAP1L	-0.580221	0.00981502
hsa-miR-203a	SNAIL1	-0.577392	0.0334883
hsa-miR-375	FLRT1	-0.570269	0.0166105
hsa-miR-125b-2	SLCO2B1	-0.57	0.004
hsa-miR-129-1	ADAMTS6	-0.56	0.005
hsa-miR-375	CCR1	-0.550322	0.0154701
hsa-miR-125b-2	ZEB1	-0.55	0.006
hsa-miR-129-1	ANGPT2	-0.54	0.007
hsa-miR-129-1	CDK4	-0.54	0.006
hsa-miR-129-1	SPP1	-0.54	0.007
hsa-miR-203a	HTRA3	-0.537184	0.0184882
hsa-miR-125b-2	TNFRSF10B	-0.535333	0.00466667
hsa-miR-125b-2	PLCB4	-0.527939	0.00464242
hsa-miR-375	PI3	-0.52623	0.0157241
hsa-miR-125b-2	MMP2	-0.520545	0.00461818
hsa-miR-148a	TGFBI	-0.518071	0.0127696
hsa-miR-124-1	RORB	-0.513152	0.00459394
hsa-miR-375	THBS2	-0.512735	0.00395762
hsa-miR-124-1	RPL10P9	-0.505758	0.0045697
hsa-miR-148a	PI15	-0.504031	0.0109968
hsa-miR-339	UNC13C	-0.500704	0.0319908
hsa-miR-124-1	FBXL13	-0.498364	0.00454545
hsa-miR-124-1	REEP2	-0.49097	0.00452121
hsa-miR-339	NTRK3	-0.490424	0.0460747
hsa-miR-375	XG	-0.489242	0.0335934
hsa-miR-203a	IL3RA	-0.486861	0.0439608
hsa-miR-375	ADAMTS15	-0.485173	0.044125
hsa-miR-124-1	ERAP2	-0.483576	0.00449697
hsa-miR-375	ADH1B	-0.478624	0.00675096
hsa-miR-124-1	MMP11	-0.476182	0.00447273
hsa-miR-124-1	SMAD4	-0.468788	0.00444848
hsa-miR-339	MNDA	-0.467571	0.0317408
hsa-miR-339	MNDA	-0.467046	0.0317263
hsa-miR-375	IL24	-0.453159	0.0316479
hsa-miR-129-1	ZFP57	-0.45	0.005
hsa-miR-148a	OXT	-0.442725	0.0124741
hsa-miR-148a	CNTN6	-0.440265	0.0118832
hsa-miR-339	GALNT4	-0.398499	0.0143114
hsa-miR-339	KRT34	-0.39742	0.0177755
hsa-miR-375	KRT33B	-0.396768	0.00226079
hsa-miR-375	WNT4	-0.380834	0.0272014
hsa-miR-339	HRH1	-0.353598	0.00913004
hsa-miR-191	EVI2A	-0.351508	0.0136559
hsa-miR-375	GSTM1	-0.34919	0.0172014
hsa-miR-339	GALNT4	-0.34431	0.0212493
hsa-miR-375	RASL10B	-0.335505	0.0290599
hsa-miR-127	MMP9	-0.334362	0.01
hsa-miR-339	SLC35F2	-0.332322	0.0159045
hsa-miR-127	SYT11	-0.33	0.01
