# Supplementary material for: Dysregulation of lncRNA–miRNA–mRNA Interactome as a Marker of Metastatic Process in Ovarian Cancer
Source: Biomedicines. 2022 Mar 31;10(4):824. doi: 10.3390/biomedicines10040824 (PMC9031843; doi:10.3390/biomedicines10040824)
Supplement: Supplementary file 1 [file biomedicines-10-00824-s001.zip › Supplementary Table S5.xlsx]

## Sheet: Table S5
Supplementary Table S5. Spearman's correlation coefficients between mRNA and lncRNA levels.
mRNA	lncRNA	Rs	p-value
IQGAP2	TBRG1	-0.932905	0.0283004
CDK4	CCAT1	-0.931732	0.0391935
WNT4	DSCAM-AS1	-0.918098	0.0237361
PLCB4	NEAT1	-0.887815	0.0394914
SOX4	ARF1	-0.871287	0.0433176
PTGS1	UCA1	-0.837196	0.0340057
MAPK1	SNORD60	-0.740573	0.0386059
ANGPT2	MLK7-AS1	-0.73268	0.0147644
LRRC56	NFKBIL1	-0.71945	0.0399519
GPX1P1	SNORD60	-0.712157	0.0279278
TNFRSF10B	OIP5-AS1	-0.57595	0.0442173
ADAMTS6	SNORD104	-0.516977	0.0195755
ZFP57	UCA1	-0.510551	0.000786847
CCL24	C6orf89	-0.505828	0.0178916
CARD10	THAP3	-0.500297	0.0241301
CNTN6	PRCC	-0.495716	0.0254514
MMP9	DSCAM-AS1	-0.473323	0.0398109
ADAMTS6	TUG1	-0.449751	0.0147491
PEAR1	MAFGDT-AS1	-0.423663	0.00595807
MMP2	LINC00339	-0.422506	0.0365575
PI15	VPS39	-0.387081	0.00502855
ZEB1	DSCAM-AS1	-0.375738	0.0259464
CCR8	DSCAM-AS1	-0.328124	0.0344819
DKK3	SNORD29	-0.285772	0.0402064
NDRG4	CHTOP	-0.251619	0.038606
FER1L6	SNORA42	-0.235203	0.0387661
GPX1P1	SNORD7	-0.225379	0.0145051
TUBB2A	SNORD28	-0.208439	0.0075623
APOL3	SCARNA3	-0.148737	0.0355011
TUBB2A	OIP5-AS1	-0.128984	0.00811978
TGFB2	VPS16	-0.118235	0.0487443
FHL2	YIPF4	-0.11464	0.0095078
DKK3	TCF25	-0.0820949	0.00884153
TGFBI	SNORD100	-0.0668735	0.025645
AURKA	CCDC94	-0.0351755	0.0245626
USP32P3	DSCAM-AS1	-0.0283715	0.0445377
TNFRSF10B	UCA1	0.036693	0.00823856
YAP1	MAFGDT-AS1	0.0746951	0.0360005
RORB	MLK7-AS1	0.0902401	0.0360871
SELE	OIP5-AS1	0.155275	0.00908932
EVI2B	MALAT1	0.162202	0.044009
RGS6	NRF1	0.186827	0.020796
FZD10	SCYL1	0.193526	0.0326071
PKD1L2	MAFG-DT	0.212349	0.0183751
SPINT2	RPS19BP1	0.28308	0.0301867
NCKAP1L	TUBGCP2	0.28675	0.0329535
FBXL13	SNORA48	0.293799	0.0325917
C6orf132	SNORA63	0.351088	0.00783123
WNT4	URM1	0.356594	0.0351984
ZEB1	SNORA33	0.375256	0.0210868
GFRA1	MALAT1	0.37787	0.00112897
CDH13	MALAT1	0.389654	0.0115841
SYT11	TUG1	0.447329	0.0277738
SMAD6	MALAT1	0.479789	0.0287489
SLCO2B1	MIR3685	0.496691	0.0189201
OXT	TRPC4AP	0.515787	0.0405863
RASD2	FBXO3	0.527796	0.0441783
PLCB4	SNORD29	0.556063	0.0155322
NCKAP1L	OIP5-AS1	0.593594	0.0292085
FOXL2	PANK4	0.600481	0.0249796
OLFM2	ERAL1	0.685114	0.03376
CDK4	LINC00339	0.689405	0.0174064
SLCO2B1	MALAT1	0.71022	0.0245828
ANXA3	MIR320E	0.794941	0.0120394
SPP1	NEAT1	0.808452	0.00606776
FPR3	UBA3	0.884503	0.0485992
RPL10P9	RMRP	0.935883	0.0252324
