# Supplementary material for: Dysregulation of lncRNA–miRNA–mRNA Interactome as a Marker of Metastatic Process in Ovarian Cancer
Source: Biomedicines. 2022 Mar 31;10(4):824. doi: 10.3390/biomedicines10040824 (PMC9031843; doi:10.3390/biomedicines10040824)
Supplement: Supplementary file 1 [file biomedicines-10-00824-s001.zip › Supplementary Table S7.xlsx]

## Sheet: Лист1
Supplementary Table S7. Differential expression of mRNAs in a group of OC patients compared to a group of healthy individuals evaluated by array-based in vitro analysis.
Gene Symbol	OvNorma Avg (log2)	Fold Change	PValue	adj.P.Val	logFC
PLN	15.82	-2501.05	0.0001	0.1745	3.39812
ADH1B	15.07	-1948.71	3.57e-06	0.083	3.28975
PLN	14.41	-1816.69	8.77e-05	0.1745	3.25928
MYH11	16.56	-1370.52	3.98e-05	0.1745	3.13689
IGKV2-28	15.07	-1034.87	0.0006	0.186	3.01489
IGKV2D-28	14.08	-572.33	0.0002	0.178	2.75765
IGKC	14.84	-526.74	0.0009	0.1904	2.7216
ASPN	14.94	-334.59	0.0025	0.2344	2.52451
DES	15.63	-316.3	0.0004	0.178	2.5001
IGKC	13.47	-300.05	0.0008	0.1873	2.47719
FOSB	15.11	-286.86	0.0007	0.186	2.45767
MGP	19.02	-238.68	0.0002	0.178	2.37782
DPT	12.25	-208	7.17e-06	0.0968	2.31806
IGKV2D-29	13.44	-197.75	0.0001	0.1756	2.29612
MGP	15.33	-162.86	0.0002	0.178	2.21181
MYLK	13.29	-161.18	0.0007	0.1873	2.20731
FOS	14.15	-150.79	0.0002	0.178	2.17837
FOSB	13	-145.72	0.0017	0.2117	2.16352
SFRP1	12.51	-135.66	0.0004	0.178	2.13245
CHRDL1	11.89	-130.99	6.31e-05	0.1745	2.11724
ANGPTL1	12.25	-102.8	5.11e-05	0.1745	2.01199
SORBS1	12.89	-101.14	4.7e-06	0.083	2.00492
CASQ2	11.16	-100.68	4.92e-06	0.083	2.00294
FHL1	14.11	-91.19	0.0004	0.178	1.95995
FHL5	10.72	-71.12	1.92e-06	0.083	1.85199
CPA3	9.7	-66.6	0.001	0.193	1.82347
ADAMTS1	13.38	-64.69	0.002	0.2204	1.81084
ABI3BP	14.89	-59.04	0.0022	0.2273	1.77115
ASPA	10.42	-46.11	0.0008	0.1879	1.6638
FMO2	9.99	-46.06	8.05e-05	0.1745	1.66332
NPY1R	9.95	-41.39	0.0021	0.2237	1.6169
MAMDC2	12.4	-38.99	0.0007	0.186	1.59095
PARM1	9.79	-33.55	0.0012	0.1975	1.52569
ADH1C	9.96	-30.9	0.0013	0.2012	1.48996
SDPR	10.81	-28.74	0.0012	0.1964	1.45849
MS4A2	9.8	-28.34	0.0012	0.1975	1.4524
EBF1	10.16	-27.92	7.53e-05	0.1745	1.44592
LPP	15.49	-27.15	0.0017	0.2113	1.43377
ABCC9	12.89	-26.94	0.0002	0.178	1.4304
EMCN	10.58	-26.59	0.0005	0.186	1.42472
AOC3	11.46	-25.72	0.0001	0.178	1.41027
CD69	9.06	-24.91	2.29e-05	0.1745	1.39637
CXCL14	11.07	-22.98	0.0016	0.2113	1.36135
CD69	9.12	-22.85	9.54e-05	0.1745	1.35889
RGS5	12.27	-22.33	7.91e-05	0.1745	1.34889
NEXN	12.88	-22.16	0.0011	0.193	1.34557
LMOD1	11.34	-18.81	0.0027	0.2426	1.27439
ASPA	9.07	-18.65	0.0003	0.178	1.27068
AGTR2	7.89	-17.31	0.0007	0.1873	1.2383
PDE5A	9.93	-16.51	0.0001	0.1745	1.21775
RERG	9.6	-15.33	0.0027	0.2426	1.18554
AGTR2	8.14	-14.96	0.0024	0.2343	1.17493
NTRK3	8.92	-14.9	0.002	0.2208	1.17319
PDE1A	8.38	-14.86	8.03e-05	0.1745	1.17202
CNTNAP3B	8.48	-14.78	0.0004	0.178	1.16967
EBF1	11.22	-14.26	0.0006	0.186	1.15412
RSPO3	8.8	-13.78	0.0018	0.214	1.13925
ADGRL3	8.77	-13.75	5.09e-05	0.1745	1.1383
TACC1	14.26	-13.42	0.0002	0.178	1.12775
EMCN	9.91	-12.92	0.0005	0.178	1.11126
TMOD2	9.04	-12.83	0.0016	0.2113	1.10823
TTLL7	9.14	-12.27	0.0025	0.2344	1.08884
ADAMTSL3	9.14	-12.09	0.0009	0.1904	1.08243
PLCB4	9.49	-11.51	0.0006	0.186	1.06108
SYNM	9.52	-11.13	0.0004	0.178	1.0465
TMEM47	11.64	-10.61	0.0018	0.2119	1.02572
GEM	8.62	-10.22	0.0006	0.186	1.00945
PDK3	10.37	-10.19	0.0006	0.186	1.00817
MEOX2	8.4	-10.07	0.0019	0.2182	1.00303
AL353791.1	6.94	-9.77	3.23e-05	0.1745	0.989895
ADAMTSL3	8.81	-9.72	0.0004	0.178	0.987666
NEGR1	8.85	-9.71	0.0007	0.1873	0.987219
PDZRN4	7.32	-9.54	0.0008	0.1873	0.979548
SBDS	12.5	-9.53	0.0009	0.1904	0.979093
JAM2	10.87	-9.21	0.0004	0.178	0.96426
SELP	7.85	-9.16	0.0002	0.178	0.961895
MASP1	7.71	-9.07	0.0003	0.178	0.957607
SFRP1	8.84	-8.99	0.001	0.193	0.95376
TPSAB1	8.32	-8.68	0.0011	0.193	0.93852
CNTNAP3P2; CNTNAP3B	8.31	-8.59	0.0003	0.178	0.933993
SETBP1	9.63	-8.51	0.0013	0.2012	0.92993
PDE1A	7.72	-8.36	2.92e-05	0.1745	0.922206
EDNRB	9.61	-8.29	0.0017	0.2113	0.918555
PMP22	13.74	-8.29	0.001	0.193	0.918555
SBDSP1	10.85	-8.03	0.002	0.2208	0.904716
MXRA7	12.94	-7.62	3.37e-05	0.1745	0.881955
RAB23	11.04	-7.52	0.0027	0.2441	0.876218
CNTNAP3B	7.93	-7.39	0.0009	0.1904	0.868644
EDNRB	9.19	-7.22	0.0006	0.186	0.858537
C8orf4	8.99	-7.19	0.0006	0.186	0.856729
DSTN	11.85	-6.99	0.0014	0.2053	0.844477
IGSF10	7.38	-6.95	0.0026	0.2391	0.841985
DDR2	12.28	-6.92	0.0003	0.178	0.840106
RHOJ	9.97	-6.82	0.0022	0.2273	0.833784
TACC1	10.58	-6.78	0.0017	0.2113	0.83123
RNY4	10.62	-6.76	0.0016	0.2113	0.829947
LMO3	7.72	-6.59	6.12e-05	0.1745	0.818885
IGKV2D-30	7.08	-6.28	0.0009	0.1904	0.79796
PRKAR1A	13.83	-6.26	0.0003	0.178	0.796574
LRP6	9.48	-6.11	0.0017	0.2113	0.786041
GZMK	6.99	-6.04	0.0008	0.1873	0.781037
GCNT4	6.75	-6	0.0026	0.2371	0.778151
MXRA7	12.82	-5.97	0.0001	0.178	0.775974
NOSTRIN	8.32	-5.97	0.001	0.193	0.775974
ADH1A	6.86	-5.94	0.0001	0.178	0.773786
DNAJC15	10.15	-5.94	0.0016	0.2113	0.773786
SMIM10	8.48	-5.85	0.0004	0.178	0.767156
CAB39L	8.18	-5.82	0.0002	0.178	0.764923
FAM162B	7.78	-5.7	0.0008	0.1873	0.755875
ADGRL3	6.17	-5.62	8.43e-05	0.1745	0.749736
EDIL3	11.06	-5.56	0.0019	0.2154	0.745075
LRRK2	9.11	-5.55	0.0007	0.186	0.744293
NTRK3	7.11	-5.52	0.0015	0.2113	0.741939
MAOA	8.52	-5.42	0.0007	0.1873	0.733999
RAB30	8.02	-5.32	0.0003	0.178	0.725912
CNTNAP3B; CNTNAP3P2	7.59	-5.17	0.0004	0.178	0.713491
NTRK2	7.46	-5.15	0.0013	0.2006	0.711807
SERINC1	15.23	-5.13	0.0007	0.1873	0.710117
MAPK10	8	-5.1	0.0002	0.178	0.70757
PLPP3	10.55	-5.09	0.0012	0.1947	0.706718
ARHGEF26	7.66	-5.08	0.0026	0.2413	0.705864
CDH19	6	-5.08	0.0014	0.2069	0.705864
LINC00341	7.8	-5.04	0.0009	0.1904	0.702431
CGNL1	9.1	-5	0.0001	0.178	0.69897
KDSR	11.03	-4.95	0.0007	0.1873	0.694605
SGIP1	7.53	-4.93	0.0023	0.2277	0.692847
PCDH18	11.96	-4.89	0.0025	0.2344	0.689309
ADGRL3	5.89	-4.84	0.001	0.193	0.684845
DCTN6	12.14	-4.79	0.0015	0.2113	0.680336
CCDC144NL-AS1	6.33	-4.67	0.0024	0.2333	0.669317
PPM1A	11.3	-4.63	0.0014	0.2053	0.665581
IL1RL1	6.88	-4.62	0.001	0.193	0.664642
MPP7	8.37	-4.59	0.0023	0.2302	0.661813
ACAT1	10.38	-4.54	0.0002	0.178	0.657056
MAP7D3	9.6	-4.46	0.0003	0.178	0.649335
LINC00341	6.51	-4.34	0.0023	0.2277	0.63749
PTGFR	6.79	-4.27	0.001	0.193	0.630428
PCYOX1	12.38	-4.21	0.0017	0.2113	0.624282
ADIRF	8.75	-4.2	0.0003	0.178	0.623249
SEC62	12.03	-4.2	0.0002	0.178	0.623249
SMCHD1	12.38	-4.18	0.0022	0.2277	0.621176
PKD2	12.28	-4.17	0.0015	0.2113	0.620136
KCND3	6.84	-4.16	0.0024	0.2334	0.619093
SNORD93	13.4	-4.12	0.0021	0.2245	0.614897
ANG; RNASE4	8.2	-4.1	0.0004	0.178	0.612784
FAM95B1	7.91	-4.09	0.0009	0.1904	0.611723
FAM95B1	7.91	-4.09	0.0009	0.1904	0.611723
MBNL1-AS1	7.31	-4.08	0.0023	0.2277	0.61066
REV3L	10.16	-4.08	0.002	0.2225	0.61066
JAK2	10.4	-4.07	0.001	0.193	0.609594
SRSF5	15.28	-4.04	0.0026	0.2371	0.606381
YPEL5	13.15	-3.99	0.0002	0.178	0.600973
DGKE	8.39	-3.97	0.0017	0.2113	0.598791
HIPK3	13.66	-3.96	0.0008	0.1873	0.597695
EBF3	6.83	-3.95	0.0006	0.186	0.596597
KLF9	7.88	-3.93	0.0009	0.1906	0.594393
AKTIP	8.96	-3.92	0.0007	0.186	0.593286
CCDC50	8.88	-3.9	0.0005	0.186	0.591065
INMT	6.26	-3.89	0.0003	0.178	0.58995
CLEC1A	6.62	-3.83	0.001	0.193	0.583199
ARHGAP5	13.36	-3.67	0.0024	0.2333	0.564666
TBC1D15	11.4	-3.6	0.0008	0.1873	0.556303
AKT3	11	-3.58	0.0017	0.2113	0.553883
DEK	12.2	-3.57	0.0019	0.2182	0.552668
PDE4D	7.74	-3.56	0.0014	0.2101	0.55145
MSRB3	9.13	-3.54	0.0024	0.2343	0.549003
WBP4	9.23	-3.52	0.0018	0.2153	0.546543
KGFLP1	6.79	-3.51	0.0011	0.1945	0.545307
ABCA5	8.94	-3.5	0.0003	0.178	0.544068
ANKRD12	11.35	-3.5	0.0005	0.186	0.544068
C4orf32	6.28	-3.45	0.0011	0.1945	0.537819
DTNA	8.96	-3.45	0.0012	0.1964	0.537819
PHC3	10.75	-3.43	0.0022	0.2277	0.535294
SESTD1	8.65	-3.42	0.0006	0.186	0.534026
CD1C	6.49	-3.41	0.0005	0.1826	0.532754
SPRY2	8.64	-3.37	0.0021	0.2237	0.52763
TTC33	9.14	-3.37	0.0014	0.2053	0.52763
PPARGC1A	5.84	-3.36	0.0005	0.186	0.526339
SEPT7	12.4	-3.35	0.0008	0.1873	0.525045
KGFLP2	7.64	-3.33	0.0028	0.2491	0.522444
YPEL5	10.2	-3.32	0.0008	0.1873	0.521138
RDX	12.14	-3.3	0.0012	0.1978	0.518514
SEC62	10.43	-3.29	0.0004	0.178	0.517196
CDC37L1	8.25	-3.28	0.0025	0.2357	0.515874
CHPT1	11.13	-3.28	0.0007	0.1873	0.515874
EXOC6	8.09	-3.27	0.0017	0.2113	0.514548
ATF7IP	9.85	-3.24	0.0009	0.1904	0.510545
RGS13	5.82	-3.24	0.0026	0.2391	0.510545
ADRB2	6.71	-3.23	0.0008	0.1873	0.509203
ESD	11.52	-3.23	0.0012	0.199	0.509203
CEP112	9.4	-3.22	0.0005	0.186	0.507856
TACR1	6	-3.2	0.0023	0.2277	0.50515
EID1	9.89	-3.19	0.0011	0.193	0.503791
HMGB1	17.25	-3.15	0.0014	0.2061	0.498311
SPTBN1	14.34	-3.13	0.0011	0.1945	0.495544
LINC00657	14.84	-3.12	0.0008	0.1873	0.494155
RNY4	12.66	-3.12	0.001	0.193	0.494155
SPTBN1	16.02	-3.11	0.0006	0.186	0.49276
FRY	6.12	-3.1	0.0024	0.2334	0.491362
GNG12	11.6	-3.09	0.002	0.2212	0.489958
ZNF148	8.26	-3.09	0.0004	0.178	0.489958
PITPNB	10.56	-3.08	0.0022	0.2273	0.488551
RASSF8	8.27	-3.08	0.0022	0.2277	0.488551
FBXO8	9.2	-3.06	0.0011	0.193	0.485721
PRKAA2	6.1	-3.06	0.0004	0.178	0.485721
AREG	5.73	-3.03	0.0025	0.2364	0.481443
DKFZP586I1420	9.35	-3.03	0.0023	0.2277	0.481443
BX004987.3	7.82	-3.02	0.001	0.193	0.480007
RAB30	7.7	-3.02	0.0013	0.2043	0.480007
SLC35A1	9.98	-3.02	0.0025	0.2344	0.480007
UTRN	12.93	-3.01	0.0016	0.2113	0.478566
CNTNAP3	7.02	-2.99	0.0008	0.1879	0.475671
ZFAND1	10.57	-2.99	0.0025	0.2357	0.475671
COLGALT2	6.48	-2.98	0.0005	0.186	0.474216
PDE2A	8.09	-2.98	0.0006	0.186	0.474216
SOCS2	6.95	-2.96	0.0004	0.178	0.471292
TBC1D15	9.96	-2.96	0.0009	0.1904	0.471292
DCTN6	10.12	-2.95	0.0005	0.186	0.469822
FAM188A	9.63	-2.95	0.0016	0.2113	0.469822
KLRG1	6.74	-2.93	0.0007	0.186	0.466868
PNRC2	13.02	-2.93	0.0008	0.1879	0.466868
ADGRB3	5.75	-2.91	0.0028	0.2464	0.463893
ADGRD1	7.43	-2.91	0.0012	0.1975	0.463893
PRKACB	9.78	-2.91	0.0009	0.1904	0.463893
YIPF6	9.73	-2.91	0.0009	0.1889	0.463893
LINC00657	13.69	-2.89	0.0005	0.186	0.460898
CLOCK	9.45	-2.87	0.0025	0.237	0.457882
PNRC2	13.38	-2.87	0.0008	0.1873	0.457882
SF3B6	10.06	-2.86	0.0009	0.1904	0.456366
STAG2	8.92	-2.84	0.0024	0.2319	0.453318
HLA-DQA1	9.43	-2.81	0.0009	0.1904	0.448706
DPM1	11.91	-2.8	0.0015	0.2113	0.447158
SNX16	8.91	-2.8	0.0016	0.2113	0.447158
MAN1A2	11.67	-2.78	0.0013	0.2044	0.444045
EIF1AX	12.45	-2.77	0.0016	0.2113	0.44248
ITIH5	7.59	-2.77	0.0017	0.2113	0.44248
SNCA	7.9	-2.77	0.0018	0.2153	0.44248
GNG11	8.72	-2.76	0.0011	0.1942	0.440909
LOC101060026; LOC101059935; LOC644249; RP11-195B21.3	7.39	-2.76	0.0005	0.186	0.440909
STXBP3	10.37	-2.76	0.0015	0.2106	0.440909
SLC25A4	7.43	-2.74	0.0007	0.1862	0.437751
LYNX1	8.19	-2.73	0.001	0.193	0.436163
LYST	9.88	-2.73	0.0005	0.186	0.436163
UBL3	11.99	-2.73	0.0015	0.2113	0.436163
GNAO1	6.42	-2.72	0.0006	0.186	0.434569
LINC01578	10.97	-2.72	0.0021	0.2259	0.434569
NRN1	7.21	-2.72	0.0006	0.186	0.434569
MAGOH	9.43	-2.71	0.0027	0.2441	0.432969
HSD17B11	12.67	-2.68	0.0022	0.2277	0.428135
DNAJB4	10.86	-2.66	0.002	0.2226	0.424882
KAT2B	9.74	-2.66	0.002	0.2212	0.424882
PJA2	5.96	-2.65	0.0022	0.2277	0.423246
CLEC14A	7.18	-2.61	0.0028	0.2449	0.416641
IFNG	4.92	-2.58	0.0013	0.2021	0.41162
PMP2	4.72	-2.58	0.0022	0.2277	0.41162
PRKAR1A	13.67	-2.57	0.0011	0.193	0.409933
AQP7P3	6.3	-2.56	0.0013	0.1994	0.40824
DST	12.21	-2.53	0.0012	0.1975	0.403121
RPF1	9.05	-2.52	0.0026	0.2374	0.401401
NFE2L3	10.21	-2.5	0.0019	0.2153	0.39794
SHC4	5.75	-2.5	0.0026	0.2391	0.39794
FAM65B	6.39	-2.49	0.0007	0.186	0.396199
RB1CC1	10.42	-2.49	0.0021	0.2237	0.396199
LYRM5	8.44	-2.48	0.0008	0.1873	0.394452
MANSC1	8.9	-2.48	0.0011	0.193	0.394452
MEIS3P1	9.13	-2.47	0.0016	0.2113	0.392697
CRBN	9.17	-2.46	0.001	0.193	0.390935
CAMK2N1	9.7	-2.45	0.0008	0.1873	0.389166
HTRA3	8.12	-2.44	0.002	0.2206	0.38739
ZMYND11	10.74	-2.42	0.002	0.2226	0.383815
PRKACB	8.77	-2.41	0.0018	0.2153	0.382017
FBXL3	9.75	-2.4	0.001	0.193	0.380211
PPM1L	6.54	-2.38	0.0026	0.2374	0.376577
GNPDA2	8.53	-2.37	0.0009	0.1908	0.374748
PPM1A	8.42	-2.37	0.0026	0.2371	0.374748
AOC4P	6.3	-2.36	0.0016	0.2113	0.372912
DSTNP2	7.41	-2.36	0.0012	0.1975	0.372912
ITGA7	6.44	-2.35	0.0015	0.2113	0.371068
ZFAND1	8.42	-2.34	0.0022	0.2277	0.369216
MIER1	9.8	-2.33	0.0023	0.2277	0.367356
DNAJC21	9.7	-2.32	0.0017	0.2113	0.365488
TRAT1	5.43	-2.3	0.0024	0.2343	0.361728
PCGF5	9.15	-2.29	0.001	0.193	0.359835
PIP5K1B	5.42	-2.28	0.0022	0.2277	0.357935
IFNG	5.07	-2.25	0.0026	0.2391	0.352183
SMC3	11.2	-2.25	0.0016	0.2113	0.352183
THAP1	7.44	-2.25	0.0021	0.2237	0.352183
SNRNP27	9.31	-2.23	0.0013	0.1998	0.348305
CXorf23	7.69	-2.22	0.0024	0.2343	0.346353
ING3	7.63	-2.22	0.0012	0.1947	0.346353
TAPT1	8.23	-2.21	0.0018	0.2149	0.344392
LMO3	6.64	-2.2	0.0016	0.2113	0.342423
CCL5	7.13	-2.19	0.0019	0.2181	0.340444
PIK3CA	10.34	-2.19	0.0023	0.2277	0.340444
SUB1	8.41	-2.19	0.0014	0.2099	0.340444
RAB11A	11.38	-2.18	0.0027	0.2424	0.338456
GPR52	7.66	-2.16	0.0014	0.2053	0.334454
SCN4B	5.53	-2.16	0.0015	0.2113	0.334454
STXBP1	8.93	-2.16	0.0018	0.2153	0.334454
NR5A2	6.41	-2.13	0.0028	0.2479	0.32838
PTPN13	10.7	-2.12	0.0014	0.2105	0.326336
TMEM126B	8.13	-2.12	0.0016	0.2113	0.326336
TMX4	10.12	-2.1	0.0026	0.2391	0.322219
SHC3	5.75	-2.05	0.0026	0.238	0.311754
SNRNP27	9.24	-2.05	0.0023	0.2277	0.311754
KL	5.4	-2.04	0.0019	0.2154	0.30963
ZC3H15	9.74	-2.04	0.0026	0.2391	0.30963
NSRP1; MIR423	9.7	-2.01	0.0023	0.2277	0.303196
RFXAP	7.26	-1.99	0.0021	0.2255	0.298853
LOC643733	7.12	-1.92	0.0025	0.237	0.283301
CLEC11A	6.4	1.88	0.0027	0.2441	0.274158
MED14	9.9	1.9	0.0025	0.237	0.278754
G6PD	7.57	1.93	0.0027	0.2426	0.285557
MCM5	6.33	1.96	0.0022	0.2277	0.292256
DNAJC11	7.62	1.97	0.0021	0.2259	0.294466
YIPF2	7.11	1.99	0.0022	0.2277	0.298853
NOP56; SNORD57; SNORD56; SNORA51; SNORD110; SNORD86; MIR1292	7.16	2	0.0026	0.2391	0.30103
PPRC1	6.37	2.01	0.0021	0.2237	0.303196
ARMC6	5.88	2.02	0.0024	0.2334	0.305351
CAD	5.74	2.05	0.0022	0.2273	0.311754
EIF4G1	8.47	2.05	0.0027	0.2441	0.311754
PABPC4	8.06	2.05	0.002	0.2226	0.311754
SEC31A	11.38	2.05	0.0028	0.2483	0.311754
KMT2D	7.22	2.07	0.0024	0.2344	0.31597
S100A14	4.7	2.08	0.0025	0.2344	0.318063
WDR55	7.49	2.08	0.0017	0.2113	0.318063
HIST1H3C	3.03	2.09	0.002	0.2226	0.320146
IP6K2	6.85	2.09	0.002	0.2226	0.320146
SIPA1L3	6.29	2.09	0.0019	0.2154	0.320146
ELF4	6.75	2.1	0.0017	0.2117	0.322219
ERMAP	5.18	2.11	0.0015	0.2113	0.324282
NONO	11.35	2.11	0.002	0.2219	0.324282
PPFIBP1	11.47	2.11	0.0015	0.2113	0.324282
TRIP13	4.98	2.15	0.0016	0.2113	0.332438
PLK4	5.37	2.16	0.0026	0.2391	0.334454
ZMYND8	4.43	2.17	0.0018	0.2153	0.33646
COX5A	7.29	2.2	0.0024	0.2324	0.342423
GSR	8.69	2.21	0.0015	0.2113	0.344392
ZMYND8	6.85	2.21	0.0018	0.2153	0.344392
DPAGT1	6.08	2.22	0.0027	0.2441	0.346353
ZNF587	6.74	2.22	0.0021	0.2252	0.346353
SH3YL1	8.11	2.23	0.0025	0.2371	0.348305
IBSP	4.68	2.24	0.0013	0.2044	0.350248
MIR3126	6.87	2.24	0.0024	0.2337	0.350248
PRINS	5.99	2.27	0.0011	0.193	0.356026
TUFM	8.22	2.27	0.0014	0.2069	0.356026
MIR329-1	4.96	2.28	0.0017	0.2113	0.357935
NSUN5P1	7.46	2.28	0.0021	0.2237	0.357935
SLC29A3	6.68	2.29	0.0017	0.2113	0.359835
CLN3	7.68	2.3	0.001	0.193	0.361728
HERC2P4	7.92	2.3	0.0019	0.2153	0.361728
MAGED4; MAGED4B; SNORA11D; SNORA11E	6.13	2.3	0.0019	0.2178	0.361728
CLSTN1	9.63	2.31	0.0025	0.2344	0.363612
MIR329-2	5	2.32	0.0011	0.1945	0.365488
STAG3L2; STAG3L1	9.69	2.32	0.0013	0.2012	0.365488
SMARCA4	7.36	2.33	0.0014	0.2094	0.367356
EIF6	10	2.37	0.0024	0.234	0.374748
NXNL2	6.14	2.4	0.0024	0.234	0.380211
GTF3C2	6.89	2.41	0.0017	0.2118	0.382017
LOC100505815	4.2	2.43	0.0025	0.237	0.385606
TUBB	13.12	2.43	0.0011	0.193	0.385606
TUBB	13.12	2.43	0.0011	0.193	0.385606
TUBB	13.12	2.43	0.0011	0.193	0.385606
TUBB	13.12	2.43	0.0011	0.193	0.385606
TUBB	13.12	2.43	0.0011	0.193	0.385606
TUBB	13.12	2.43	0.0011	0.193	0.385606
POM121	8.5	2.44	0.0018	0.2153	0.38739
MIR154	3.85	2.45	0.0021	0.2229	0.389166
TUBB	13.12	2.45	0.0011	0.193	0.389166
KLF5	6.7	2.5	0.002	0.2206	0.39794
NUS1P3	8.06	2.51	0.0008	0.1873	0.399674
SPATA18	4.92	2.51	0.0011	0.1945	0.399674
TTLL4	6.59	2.53	0.0015	0.2113	0.403121
MGRN1	7.08	2.54	0.0011	0.193	0.404834
MIR181A2HG	4.46	2.54	0.0007	0.186	0.404834
SLC35E1	7.28	2.56	0.0017	0.2113	0.40824
MRPL42P5	5.65	2.63	0.0006	0.186	0.419956
QARS	8.48	2.63	0.0012	0.1975	0.419956
POM121C	9.45	2.64	0.0008	0.1886	0.421604
CENPK	5.54	2.68	0.001	0.193	0.428135
MAGED4; MAGED4B; SNORA11D	6.28	2.69	0.001	0.193	0.429752
FOLR1	5.87	2.71	0.0014	0.2075	0.432969
TMEM259	8.68	2.71	0.0006	0.186	0.432969
AP1M2	4.3	2.72	0.0022	0.2277	0.434569
OCLN	6.48	2.73	0.0008	0.1886	0.436163
STK36	6.44	2.73	0.0022	0.2277	0.436163
CUL7	6.33	2.75	0.0018	0.2133	0.439333
FIBP	7.23	2.75	0.001	0.193	0.439333
NOP56	9.93	2.75	0.0019	0.216	0.439333
CAPN1	7.4	2.76	0.0009	0.1904	0.440909
AP1G2	6.82	2.78	0.0017	0.2113	0.444045
PRSS8	6.28	2.78	0.0007	0.186	0.444045
TUBB	13.91	2.78	0.0005	0.186	0.444045
UBA1	9.68	2.83	0.0008	0.1879	0.451786
COL18A1	8.1	2.84	0.0006	0.186	0.453318
NEDD4L	6.17	2.89	0.0018	0.2153	0.460898
MCTS2P	6.93	2.91	0.0013	0.2018	0.463893
LOC90784	5.94	3	0.0015	0.2113	0.477121
LINC00265	9.87	3.02	0.0023	0.2277	0.480007
ERVK-7	7.8	3.03	0.0017	0.2113	0.481443
UGT2B7	4.27	3.03	0.0012	0.1975	0.481443
RCC1	6.29	3.05	0.0019	0.2192	0.4843
DDA1	10.13	3.09	0.001	0.1908	0.489958
MIR4637	4.45	3.09	0.0012	0.1975	0.489958
MRC2	7.55	3.09	0.0019	0.2181	0.489958
PRAF2	6.79	3.09	0.0012	0.1947	0.489958
DUXAP10; LINC01296	6.64	3.1	0.0004	0.178	0.491362
MIR663A	6.46	3.1	0.0005	0.186	0.491362
INPPL1	7.48	3.11	0.0027	0.2441	0.49276
DLEU7-AS1	4.55	3.14	0.0022	0.2277	0.49693
LINC01347	11.03	3.14	0.0011	0.193	0.49693
LGALS3BP	8.7	3.25	0.0006	0.186	0.511883
SIDT2	8.7	3.26	0.002	0.2226	0.513218
LOC100288069	10.9	3.28	0.0011	0.193	0.515874
ARHGAP26	7.76	3.3	0.0003	0.178	0.518514
OCLN	8.05	3.3	0.0025	0.2344	0.518514
SH2D4A	5.47	3.3	0.0022	0.2273	0.518514
SLC44A4	5.59	3.3	0.0017	0.2114	0.518514
GANAB	10.18	3.34	0.0028	0.2491	0.523746
ARHGAP26	5.61	3.41	0.001	0.193	0.532754
FAM157A; LINC01061	11	3.42	0.0007	0.186	0.534026
ATXN2L	7.75	3.43	0.0012	0.1975	0.535294
LINC01000	13.46	3.46	0.0004	0.178	0.539076
KCNQ1OT1	7.17	3.47	0.0016	0.2113	0.540329
SCNN1A	5.89	3.54	0.0006	0.186	0.549003
CYP4F11	4.81	3.56	0.0003	0.178	0.55145
STIL	5.24	3.58	0.0006	0.186	0.553883
LINC01000	13.13	3.67	0.0008	0.1879	0.564666
MAL2	8.26	3.67	0.0008	0.1873	0.564666
ITGB8	5.11	3.68	0.0026	0.238	0.565848
LOC100134822	11.18	3.71	0.0011	0.193	0.569374
SPINT2	5.53	3.73	0.0015	0.2113	0.571709
XPR1	8.75	3.73	0.0015	0.2113	0.571709
HIST2H2BF; HIST2H3PS2	8.01	3.74	0.0004	0.178	0.572872
LINC01002	10.45	3.75	0.0004	0.178	0.574031
SLC44A4	5.66	3.75	0.0022	0.2277	0.574031
SLC6A6	6.31	3.75	0.0007	0.186	0.574031
PTBP1; MIR4745	9.15	3.78	0.0011	0.193	0.577492
LOC729737	7.44	3.79	0.0005	0.186	0.578639
NEK2	4.94	3.82	0.0003	0.178	0.582063
MIR3687-1	8.8	3.84	0.0006	0.186	0.584331
COX8A	11.24	3.99	0.0006	0.186	0.600973
PRKCSH	9.7	4.04	0.0004	0.178	0.606381
LINC01001	13.1	4.08	0.0005	0.186	0.61066
CAPN1	6.63	4.1	0.0007	0.186	0.612784
LINC01296; DUXAP8; DUXAP10	7.94	4.12	0.0018	0.2119	0.614897
HMGA1	6.65	4.17	0.0007	0.186	0.620136
MAGED1	8.11	4.21	0.0004	0.178	0.624282
SGK223	5.62	4.21	0.0003	0.178	0.624282
ATP6V1B1	5.28	4.22	0.0019	0.2153	0.625312
CENPF	5.25	4.29	0.0018	0.2118	0.632457
GPI	8.76	4.3	0.0022	0.2277	0.633468
LINC01001	10.91	4.31	0.0007	0.1862	0.634477
CLDN3	7.06	4.42	0.0015	0.2113	0.645422
EYA4	4.43	4.44	0.0006	0.186	0.647383
ZNF107	6.81	4.47	0.0015	0.2113	0.650308
LOC729737; LOC101929819	7.92	4.53	0.0004	0.178	0.656098
MYB	5.69	4.57	0.0016	0.2113	0.659916
LINC01296	6.54	4.59	0.0004	0.178	0.661813
LOC647859	7.97	4.61	0.0004	0.178	0.663701
SLC9A7	5.84	4.62	0.0007	0.186	0.664642
CLDN3	5.73	4.73	0.001	0.193	0.674861
LOC101929819	12.92	4.74	0.0015	0.2113	0.675778
DUXAP10	6.76	4.75	0.0002	0.178	0.676694
PLXNB2	8.54	4.78	0.0004	0.178	0.679428
PRKCSH	10.65	4.81	0.0007	0.1871	0.682145
JUP	6.96	4.89	0.002	0.2206	0.689309
SNORA79	7.45	4.89	0.0001	0.178	0.689309
MEG3	8.26	4.92	0.0013	0.1994	0.691965
SEZ6L2	5.42	5.08	0.0004	0.178	0.705864
LINC01001	10.23	5.15	0.0003	0.178	0.711807
SORL1	7.96	5.15	0.0002	0.178	0.711807
SOX4	9.81	5.17	0.0005	0.186	0.713491
RCC2	8.21	5.18	0.0004	0.178	0.71433
PVT1; MIR1204	6.07	5.3	0.0018	0.2148	0.724276
LINC01296; DUXAP10; DUXAP8	6.28	5.38	0.0003	0.178	0.730782
EHF	5.14	5.39	0.0017	0.2113	0.731589
LINC01001	11.73	5.4	0.0007	0.1871	0.732394
LINC01002	11	5.43	0.0002	0.178	0.7348
LOC100190986	11.93	5.45	0.0003	0.178	0.736397
ESRP1	5.3	5.46	6.47e-05	0.1745	0.737193
RAB25	4.59	5.53	0.0001	0.1745	0.742725
CLDN7	6.13	5.55	0.0001	0.1745	0.744293
LINC01001	11.72	5.56	0.0007	0.186	0.745075
DCDC2	5.52	5.75	0.0003	0.178	0.759668
BHLHE41	8.49	6.11	0.0009	0.1886	0.786041
LINC01061	9.59	6.15	0.0009	0.1904	0.788875
IGF2BP2	6.61	6.18	0.0009	0.1904	0.790988
MEG3	9.35	6.38	0.0014	0.2105	0.804821
EIF4G1	9.5	6.43	7.79e-05	0.1745	0.808211
PAX8	6.25	6.49	0.0021	0.2227	0.812245
SNORD78	9.55	6.55	0.0012	0.1975	0.816241
COL10A1	4.38	6.99	0.0002	0.178	0.844477
KIAA1217	7.38	7.1	0.0002	0.178	0.851258
MUC1	6.35	7.25	0.0003	0.178	0.860338
EYA2	5.61	7.35	0.0015	0.2113	0.866287
LINC01061	10.51	7.41	0.0004	0.178	0.869818
CREB3L1	6.41	7.96	0.0023	0.229	0.900913
SORL1	8.06	8.31	0.0004	0.178	0.919601
MUC5B	6.09	8.74	0.0002	0.178	0.941511
MUC1	7.22	9.32	0.0004	0.178	0.969416
NRCAM	5.33	9.39	0.0023	0.2277	0.972666
MUC5B	7.39	11.08	8.96e-05	0.1745	1.04454
LINC01061	7.46	14.15	0.0002	0.178	1.15076
MSLN	4.66	15.86	0.0023	0.2277	1.2003
CLDN16	6.1	17.38	0.0001	0.1745	1.24005
CDH11	10.15	17.98	0.0021	0.2227	1.25479
CDC20B	4.86	19	0.0027	0.2432	1.27875
C1orf186	6.95	20.65	0.0004	0.178	1.31492
FNDC1	5.56	42.88	0.0004	0.178	1.63225
