# Supplementary material for: Dysregulation of lncRNA–miRNA–mRNA Interactome as a Marker of Metastatic Process in Ovarian Cancer
Source: Biomedicines. 2022 Mar 31;10(4):824. doi: 10.3390/biomedicines10040824 (PMC9031843; doi:10.3390/biomedicines10040824)
Supplement: Supplementary file 1 [file biomedicines-10-00824-s001.zip › Supplementary Table S8.xlsx]

## Sheet: Sheet1
Supplementary Table S8. Dysregulated pathways in OC according to the results of array-based analysis.
Pathway	# Total	# Up	Up List	# Down	Down List	Significance	PValue
Chemokine signaling pathway	11	0		11	JAK2,PLCB4,PRKACB,GNG11,SHC3,CXCL14,SHC4,PIK3CA,GNG12,AKT3,CCL5	3.85	0.000141
Sudden infant death syndrome (SIDS) susceptibility pathways	10	1	MYB	9	TACR1,MAOA,PPARGC1A,NTRK2,PRKAR1A,PRKACB,SCN4B,SLC25A4,SPTBN1	3.35	0.000446
Insulin signaling	10	1	INPPL1	9	SHC3,STXBP1,MAPK10,FOS,PRKAA2,STXBP3,RHOJ,SORBS1,PIK3CA	3.31	0.000492
Neural crest cell migration in cancer	5	1	CDH11	4	AKT3,FOS,PIK3CA,NTRK2	3.05	0.000891
Thyroid stimulating hormone (TSH) signaling pathway	6	1	PAX8	5	FOS,PIK3CA,PDE4D,GNAO1,JAK2	3.04	0.000918
Brain-derived neurotrophic factor (BDNF) signaling pathway	9	0		9	SHC3,SHC4,PRKAA2,NTRK3,MAPK10,PIK3CA,JAK2,FOS,NTRK2	3.03	0.000939
G protein signaling pathways	7	0		7	GNG12,GNG11,GNAO1,PDE4D,PRKAR1A,PRKACB,PDE1A	2.99	0.001017
Calcium regulation in cardiac cells	9	0		9	PLN,PRKACB,RGS5,GNG12,GNG11,PRKAR1A,CASQ2,GNAO1,ADRB2	2.86	0.001366
Lipid metabolism pathway	4	0		4	AKT3,PRKAA2,PRKAR1A,PRKACB	2.85	0.001421
Hippo signaling regulation pathways	7	1	CDH11	6	PRKAA2,CDH19,PRKACB,PRKAR1A,PLCB4,NTRK2	2.83	0.001472
Integrin-mediated cell adhesion	7	2	CAPN1,ITGB8	5	SHC3,SORBS1,AKT3,MAPK10,ITGA7	2.76	0.001752
Ethanol effects on histone modifications	4	0		4	KAT2B,ADH1B,ADH1A,ADH1C	2.74	0.001832
Fatty acid omega-oxidation	3	0		3	ADH1C,ADH1B,ADH1A	2.71	0.001932
Focal adhesion	10	2	ITGB8,IBSP	8	SHC3,MYLK,ARHGAP5,PIK3CA,ITGA7,AKT3,SHC4,MAPK10	2.65	0.002249
Oxidative stress response	4	1	GSR	3	MAPK10,FOS,MAOA	2.63	0.00232
Circadian rhythm genes	10	3	MAGED1,NONO,BHLHE41	7	CLOCK,NTRK3,KLF9,PRKAA2,PPARGC1A,FBXL3,MAPK10	2.55	0.00279
Generic transcription pathway	1	1	MED14	0		2.39	0.004109
Neural crest cell migration during development	4	1	CDH11	3	AKT3,FOS,PIK3CA	2.37	0.004303
Ras signaling	9	0		9	NTRK2,PRKACB,GNG11,GNG12,SHC3,SHC4,AKT3,MAPK10,PIK3CA	2.34	0.004523
ErbB signaling pathway	6	0		6	PIK3CA,MAPK10,AKT3,AREG,SHC3,SHC4	2.3	0.004974
Hippo-Merlin signaling dysregulation	8	2	CDH11,ITGB8	6	CDH19,PRKACB,PRKAR1A,ITGA7,NTRK2,PLCB4	2.26	0.005522
Amino acid metabolism	6	2	GSR,CAD	4	AOC3,PPM1L,MAOA,ADH1C	2.26	0.005522
Class I MHC mediated antigen processing and presentation	1	1	SEC31A	0		2.24	0.005722
WikiPathways Academy: fig-met-1-fourth	2	1	G6PD	1	PRKAA2	2.24	0.005772
Focal adhesion: PI3K-Akt-mTOR-signaling pathway	12	3	IBSP,ITGB8,CREB3L1	9	PIK3CA,JAK2,ITGA7,AKT3,GNG12,GNG11,CAB39L,PRKAA2,PPARGC1A	2.22	0.00608
PodNet: protein-protein interactions in the podocyte	12	5	OCLN,SH2D4A,INPPL1,JUP,COL18A1	7	UTRN,NTRK3,NRN1,SPTBN1,PIK3CA,PKD2,PRKACB	2.21	0.006237
Epithelial to mesenchymal transition in colorectal cancer	8	5	JUP,OCLN,CLDN3,CLDN7,CLDN16	3	PIK3CA,AKT3,LRP6	2.18	0.006613
Vasopressin-regulated water reabsorption	4	1	CREB3L1	3	RAB11A,PRKACB,DCTN6	2.18	0.006643
Translation inhibitors in chronically activated PDGFRA cells	4	1	EIF4G1	3	PIK3CA,MAPK10,AKT3	2.11	0.007776
Synaptic signaling pathways associated with autism spectrum disorder	4	0		4	PRKAA2,PIK3CA,NTRK2,AKT3	1.98	0.010406
Intracellular trafficking proteins involved in CMT neuropathy	3	1	RAB25	2	RAB11A,PMP22	1.97	0.010673
Phosphodiesterases in neuronal function	4	0		4	PDE4D,PDE2A,PDE5A,PDE1A	1.9	0.012715
PDGFR-beta pathway	3	0		3	PIK3CA,JAK2,FOS	1.89	0.013003
Cannabinoid receptor signaling	3	0		3	PRKACB,MAPK10,PRKAR1A	1.89	0.013003
VEGFA-VEGFR2 signaling pathway	15	2	OCLN,EIF4G1	13	PRKAA2,RHOJ,KL,PIK3CA,ADAMTS1,ADRB2,DNAJB4,DPM1,HMGB1,CGNL1,MYH11,NEXN,ZC3H15	1.87	0.013536
Cell migration and invasion through p75NTR	3	1	CDH11	2	NTRK2,AKT3	1.85	0.014268
Malignant pleural mesothelioma	15	1	CDH11	14	PLCB4,AREG,PPARGC1A,HMGB1,CDH19,PRKAA2,NTRK2,CCL5,MAPK10,SFRP1,LRP6,PIK3CA,AKT3,ADAMTS1	1.84	0.014451
EGFR tyrosine kinase inhibitor resistance	5	0		5	JAK2,AKT3,SHC3,SHC4,PIK3CA	1.82	0.015271
Alzheimer's disease and miRNA effects	12	4	CAPN1,MIR329-1,MIR329-2,TUBB	8	SNCA,PLCB4,AKT3,PIK3CA,MAPK10,RB1CC1,LRP6,SLC25A4	1.77	0.017118
PI3K-Akt signaling pathway	12	4	IBSP,ITGB8,CREB3L1,MYB	8	PIK3CA,JAK2,ITGA7,AKT3,GNG12,GNG11,PRKAA2,NTRK2	1.76	0.017372
Myometrial relaxation and contraction pathways	7	0		7	FOS,GNG12,PRKACB,GNG11,RGS5,PRKAR1A,PDE4D	1.75	0.017981
WikiPathways Academy: fig-met-1-last	2	1	G6PD	1	PRKAA2	1.7	0.020037
Dopamine metabolism	2	0		2	PRKACB,MAOA	1.7	0.020037
fig-met-1-last-solution	2	1	G6PD	1	PRKAA2	1.64	0.023116
Overview of interferons-mediated signaling pathway	3	0		3	JAK2,PIK3CA,IFNG	1.6	0.025023
Endochondral ossification with skeletal dysplasias	4	1	COL10A1	3	ADAMTS1,MGP,DDR2	1.58	0.026364
Endochondral ossification	4	1	COL10A1	3	ADAMTS1,MGP,DDR2	1.58	0.026364
Nuclear receptors meta-pathway	11	5	UGT2B7,GSR,G6PD,SCNN1A,SLC6A6	6	SDPR,PPARGC1A,IFNG,DNAJC15,PMP2,KAT2B	1.57	0.027135
Alzheimer's disease	10	2	CAPN1,TUBB	8	SNCA,PLCB4,AKT3,PIK3CA,MAPK10,RB1CC1,LRP6,SLC25A4	1.55	0.028148
mBDNF and proBDNF regulation of GABA neurotransmission	3	0		3	NTRK2,PIK3CA,JAK2	1.54	0.02871
Th17 cell differentiation pathway	4	0		4	JAK2,FOS,IFNG,CLOCK	1.5	0.031826
Toll-like receptor signaling pathway	5	0		5	CCL5,MAPK10,AKT3,FOS,PIK3CA	1.5	0.03189
Glucocorticoid receptor pathway	4	1	SCNN1A	3	PMP2,DNAJC15,SDPR	1.48	0.033287
Leptin-insulin signaling overlap	2	0		2	JAK2,SOCS2	1.48	0.033407
WikiPathways Academy: fig-met-1-second	1	1	G6PD	0		1.47	0.03386
JAK/STAT pathway	5	0		5	FOS,JAK2,SOCS2,PIK3CA,PRKAA2	1.44	0.036684
Sulfation biotransformation reaction	2	2	G6PD,GSR	0		1.43	0.037166
MFAP5 effect on permeability and motility of endothelial cells via cytoskeleton rearrangement	2	0		2	MYLK,LPP	1.43	0.037166
ncRNAs involved in STAT3 signaling in hepatocellular carcinoma	2	1	SOX4	1	JAK2	1.43	0.037166
Cori cycle	2	2	GPI,G6PD	0		1.43	0.037166
Arrhythmogenic right ventricular cardiomyopathy	4	2	JUP,ITGB8	2	ITGA7,DES	1.42	0.037903
Thermogenesis	5	2	CREB3L1,SMARCA4	3	PPARGC1A,PRKACB,PRKAA2	1.42	0.037948
Ciliopathies	7	4	DCDC2,PLK4,NEK2,CENPF	3	PKD2,RAB23,TAPT1	1.41	0.039204
Peptide GPCRs	4	0		4	TACR1,AGTR2,EDNRB,NPY1R	1.4	0.039519
Mitochondrial gene expression	2	1	PPRC1	1	PPARGC1A	1.39	0.041078
miRNA regulation of prostate cancer signaling pathways	3	1	CREB3L1	2	PIK3CA,AKT3	1.38	0.041389
Prolactin signaling pathway	4	0		4	PIK3CA,FOS,SOCS2,JAK2	1.37	0.042868
Regulation of toll-like receptor signaling pathway	6	0		6	CCL5,MAPK10,AKT3,ZMYND11,FOS,PIK3CA	1.37	0.0431
Prostaglandin synthesis and regulation	3	0		3	EDNRB,PTGFR,PPARGC1A	1.36	0.043734
Glutathione metabolism	2	2	GSR,G6PD	0		1.35	0.045138
Hepatitis B infection	6	1	CREB3L1	5	MAPK10,PIK3CA,AKT3,JAK2,FOS	1.34	0.045479
Energy metabolism	3	1	PPRC1	2	PPARGC1A,PRKAA2	1.34	0.046144
Senescence and autophagy in cancer	5	2	HMGA1,COL10A1	3	CXCL14,RB1CC1,IFNG	1.32	0.047536
Transport of vitamins, nucleosides, and related molecules	3	1	SLC29A3	2	SLC25A4,SLC35A1	1.31	0.048618
Breast cancer pathway	6	0		6	SHC3,SHC4,PIK3CA,AKT3,LRP6,FOS	1.31	0.049196
Galanin receptor pathway	2	0		2	FOS,PPARGC1A	1.31	0.049338
IL-3 signaling pathway	3	0		3	CD69,FOS,JAK2	1.29	0.051156
Sphingolipid metabolism overview	2	0		2	KDSR,PLPP3	1.24	0.058138
EGF/EGFR signaling pathway	6	1	INPPL1	5	SPRY2,FOS,FOSB,JAK2,STXBP1	1.22	0.060001
IL1 and megakaryocytes in obesity	2	0		2	PIK3CA,IFNG	1.2	0.062726
Serotonin receptor 2 and STAT3 signaling	1	0		1	JAK2	1.18	0.066576
WikiPathways Academy: fig-met-1-third	1	1	G6PD	0		1.18	0.066576
Cell surface interactions at the vascular wall	1	0		1	JAM2	1.17	0.068345
Immunoregulatory interactions between lymphoid and non-lymphoid cells	1	0		1	KLRG1	1.15	0.070782
Sphingolipid metabolism: integrated pathway	2	0		2	KDSR,PLPP3	1.14	0.072251
Hematopoietic stem cell differentiation	4	2	MYB,MUC1	2	FOS,FOSB	1.14	0.072871
MAPK signaling pathway	8	0		8	AKT3,MAPK10,LRRK2,FOS,PPM1A,NTRK2,GNG12,PRKACB	1.13	0.074726
Pre-implantation embryo	3	2	HMGA1,SMARCA4	1	FOSB	1.1	0.079878
Corticotropin-releasing hormone signaling pathway	4	0		4	PRKAA2,FOS,FOSB,GNAO1	1.1	0.079881
TGF-beta signaling pathway	5	1	NEDD4L	4	SPTBN1,FOS,FOSB,PPM1A	1.09	0.082139
Catalytic cycle of mammalian flavin-containing monooxygenases (FMOs)	1	0		1	FMO2	1.08	0.082517
Ketone bodies synthesis and degradation	1	0		1	ACAT1	1.08	0.082517
Interactions of natural killer cells in pancreatic cancer	2	0		2	CCL5,IFNG	1.06	0.087332
Autophagy	2	0		2	PRKAA2,RB1CC1	1.03	0.092551
EGR2 and SOX10-mediated initiation of Schwann cell myelination	3	1	SMARCA4	2	UTRN,PMP22	1.03	0.09295
Endometrial cancer	3	0		3	FOS,PIK3CA,AKT3	1.03	0.09295
Ectoderm differentiation	5	1	JUP	4	SPRY2,SOCS2,SNCA,PTPN13	1.01	0.096723
Signaling by ROBO receptors	1	1	EIF4G1	0		1	0.09957
Fc epsilon receptor (FCERI) signaling	1	0		1	FOS	0.99	0.101536
15q13.3 copy number variation syndrome	2	0		2	CCL5,KAT2B	0.99	0.103249
White fat cell differentiation	2	1	KLF5	1	EBF1	0.99	0.103249
Development and heterogeneity of the ILC family	2	0		2	IFNG,AREG	0.99	0.103249
Serotonin HTR1 group and FOS pathway	2	0		2	GNAO1,FOS	0.96	0.108718
Cohesin complex - Cornelia de Lange syndrome	2	0		2	SMC3,STAG2	0.96	0.108718
Type I collagen synthesis in the context of osteogenesis imperfecta	2	1	CREB3L1	1	LRP6	0.96	0.108718
Resistin as a regulator of inflammation	2	0		2	AKT3,PLCB4	0.96	0.108718
Elabela signaling pathway	3	0		3	IFNG,PIK3CA,FOS	0.94	0.113589
Renin-angiotensin-aldosterone system (RAAS)	2	1	CREB3L1	1	AGTR2	0.94	0.113589
Pentose phosphate metabolism	1	1	G6PD	0		0.94	0.113589
Melanoma	3	0		3	FOS,PIK3CA,AKT3	0.94	0.114067
Familial partial lipodystrophy (FPLD)	2	1	KLF5	1	KLF9	0.94	0.114263
Hepatocyte growth factor receptor signaling	2	0		2	FOS,PIK3CA	0.94	0.114263
Regulation of actin cytoskeleton	5	0		5	PIP5K1B,RDX,MYLK,PIK3CA,GNG12	0.93	0.117254
Class A/1 (rhodopsin-like receptors)	4	0		4	TACR1,ADRB2,AGTR2,PTGFR	0.92	0.119069
Mitochondrial complex IV assembly	2	2	COX5A,COX8A	0		0.92	0.119878
Vitamin D-sensitive calcium signaling in depression	2	2	G6PD,GSR	0		0.92	0.119878
Prion disease pathway	2	0		2	EBF1,SMC3	0.92	0.119878
Parkinson's disease pathway	3	1	UBA1	2	SNCA,LRRK2	0.9	0.125245
Ketogenesis and ketolysis	1	0		1	ACAT1	0.89	0.128729
FTO obesity variant mechanism	1	0		1	PPARGC1A	0.89	0.128729
Phase I biotransformations, non P450	1	0		1	ESD	0.89	0.128729
Chromosomal and microsatellite instability in colorectal cancer	3	0		3	AKT3,MAPK10,FOS	0.89	0.129055
Wnt signaling in kidney disease	2	0		2	LRP6,MAPK10	0.88	0.131306
Endothelin pathways	2	1	CAD	1	EDNRB	0.88	0.131306
Transcriptional regulation of white adipocyte differentiation	4	1	KLF5	3	ADIRF,EBF1,PPARGC1A	0.88	0.13137
Androgen receptor network in prostate cancer	4	1	SMARCA4	3	FOS,PIK3CA,SPRY2	0.88	0.13137
7q11.23 copy number variation syndrome	4	3	STAG3L2,CLDN3,HMGA1	1	DEK	0.87	0.134391
Head and neck squamous cell carcinoma	3	0		3	PIK3CA,AKT3,PRKAA2	0.86	0.136798
G13 signaling pathway	2	0		2	MAPK10,PIK3CA	0.86	0.13711
Wnt signaling	4	0		4	LRP6,MAPK10,SFRP1,PLCB4	0.86	0.137441
Vitamin D receptor pathway	6	1	G6PD	5	IL1RL1,HLA-DQA1,KL,SFRP1,ADRB2	0.85	0.140377
Spinal cord injury	4	0		4	FOS,IFNG,SELP,TACR1	0.85	0.140518
Mitotic G2-G2/M phases	1	1	CENPF	0		0.85	0.14074
1q21.1 copy number variation syndrome	2	1	OCLN	1	PRKAA2	0.84	0.142969
Kisspeptin/kisspeptin receptor system in the ovary	2	0		2	PLCB4,PIK3CA	0.84	0.142969
Melatonin metabolism and effects	2	0		2	MAOA,CLOCK	0.84	0.142969
Methylation pathways	1	0		1	INMT	0.84	0.143611
Altered glycosylation of MUC1 in tumor microenvironment	1	1	MUC1	0		0.84	0.143611
Supression of HMGB1 mediated inflammation by THBD	1	0		1	HMGB1	0.84	0.143611
Leptin signaling pathway	3	0		3	JAK2,SOCS2,PRKAA2	0.83	0.148699
Host-pathogen interaction of human coronaviruses - MAPK signaling	2	0		2	FOS,MAPK10	0.83	0.14888
Type II interferon signaling (IFNG)	2	0		2	IFNG,JAK2	0.81	0.15484
miRNA in muscle cell differentiation	2	0		2	PRKACB,PRKAR1A	0.81	0.15484
IL-5 signaling pathway	2	0		2	JAK2,FOS	0.81	0.15484
Pentose phosphate pathway in senescent cells	1	1	G6PD	0		0.8	0.158239
Tryptophan metabolism	2	0		2	ACAT1,INMT	0.79	0.160845
Metabolic reprogramming in colon cancer	2	2	G6PD,GPI	0		0.79	0.160845
Splicing factor NOVA regulated synaptic proteins	2	1	CLSTN1	1	PLCB4	0.79	0.160845
Opioid receptor pathway annotation	7	2	JUP,TUBB	5	FOS,GNAO1,NTRK2,NRN1,IFNG	0.78	0.166891
SMC1/SMC3 role in DNA damage - Cornelia de Lange Syndrome	1	0		1	SMC3	0.76	0.172618
PTF1A related regulatory pathway	1	0		1	KAT2B	0.76	0.172618
Serotonin transporter activity	1	0		1	MAOA	0.76	0.172618
Integrated lung cancer pathway	2	0		2	FOS,JAK2	0.76	0.172976
Interleukin-11 signaling pathway	2	1	IBSP	1	JAK2	0.76	0.172976
Glioblastoma signaling pathways	3	0		3	SPRY2,PIK3CA,AKT3	0.76	0.17343
Mechanoregulation and pathology of YAP/TAZ via Hippo and non-Hippo mechanisms	2	1	ITGB8	1	MAPK10	0.73	0.185249
Glycolysis in senescence	1	1	G6PD	0		0.73	0.186752
Alanine and aspartate metabolism	1	0		1	ASPA	0.73	0.186752
Interleukin-1 family signaling	1	0		1	IL1RL1	0.72	0.192544
Pancreatic adenocarcinoma pathway	3	0		3	AKT3,PIK3CA,MAPK10	0.71	0.194852
Nonalcoholic fatty liver disease	5	2	COX5A,COX8A	3	PIK3CA,AKT3,PRKAA2	0.71	0.195738
Exercise-induced circadian regulation	2	0		2	KLF9,CLOCK	0.7	0.19764
Thymic stromal lymphopoietin (TSLP) signaling pathway	2	0		2	PIK3CA,JAK2	0.7	0.19764
Retinoblastoma gene in cancer	3	1	PLK4	2	HMGB1,SMC3	0.7	0.199213
ACE inhibitor pathway - for workshop	1	0		1	AGTR2	0.7	0.200645
Neuroinflammation	1	0		1	FOS	0.7	0.200645
Aerobic glycolysis - augmented	1	1	GPI	0		0.7	0.200645
Transcriptional cascade regulating adipogenesis	1	1	KLF5	0		0.7	0.200645
Mevalonate arm of cholesterol biosynthesis pathway	1	0		1	ACAT1	0.7	0.200645
Serotonin and anxiety-related events	1	0		1	FOS	0.7	0.200645
Mammary gland development pathway - Puberty (Stage 2 of 4)	1	0		1	AREG	0.7	0.200645
Phosphoinositides metabolism	2	0		2	PIK3CA,PLCB4	0.69	0.203874
Rett syndrome causing genes	2	0		2	GNAO1,STXBP1	0.69	0.203874
Hair follicle development: cytodifferentiation - part 3 of 3	3	0		3	FOS,SFRP1,FOSB	0.68	0.208004
Photodynamic therapy-induced AP-1 survival signaling	2	0		2	IFNG,FOS	0.68	0.210129
Translation factors	2	1	EIF4G1	1	EIF1AX	0.68	0.210129
T-cell activation SARS-CoV-2	3	0		3	FOS,JAK2,IFNG	0.67	0.212432
Lipophagy	1	0		1	PRKAA2	0.67	0.214301
Aerobic glycolysis	1	1	GPI	0		0.67	0.214301
Control of immune tolerance by vasoactive intestinal peptide	1	0		1	IFNG	0.67	0.214301
Kennedy pathway from sphingolipids	1	0		1	CHPT1	0.67	0.214301
lncRNA-mediated mechanisms of therapeutic resistance	1	1	MEG3	0		0.67	0.214301
Wnt signaling pathway	2	0		2	LRP6,PIP5K1B	0.66	0.216402
Synaptic vesicle pathway	2	0		2	STXBP1,SLC25A4	0.66	0.216402
Allograft Rejection	3	0		3	LRRK2,IFNG,HLA-DQA1	0.66	0.21688
Transcriptional regulation of granulopoiesis	3	2	MYB,KLF5	1	DEK	0.65	0.221347
One-carbon metabolism and related pathways	2	1	GSR	1	CHPT1	0.65	0.222693
Biogenic amine synthesis	1	0		1	MAOA	0.64	0.227724
Regulation of sister chromatid separation at the metaphase-anaphase transition	1	0		1	SMC3	0.64	0.227724
H19 action Rb-E2F1 signaling and CDK-Beta-catenin activity	1	1	SOX4	0		0.64	0.227724
Hedgehog signaling pathway Netpath	1	1	STK36	0		0.62	0.240918
Cancer immunotherapy by CTLA4 blockade	1	0		1	PIK3CA	0.62	0.240918
Quercetin and Nf-kB/ AP-1 Induced Cell Apoptosis	1	0		1	FOS	0.62	0.240918
Insulin-like Growth Factor-2 mRNA Binding Proteins (IGF2BPs/IMPs/VICKZs) bind RNA	1	1	IGF2BP2	0		0.62	0.240918
Codeine and morphine metabolism	1	1	UGT2B7	0		0.62	0.240918
TGF-beta receptor signaling	2	0		2	IFNG,FOS	0.62	0.241639
Mitotic Metaphase and Anaphase	2	2	POM121,RCC1	0		0.6	0.25092
ACE inhibitor pathway	1	0		1	AGTR2	0.6	0.253888
Modular map of bradykinin signaling network	4	0		4	FOS,PLCB4,MYLK,PIK3CA	0.6	0.253888
Airway smooth muscle cell contraction	1	0		1	MYLK	0.6	0.253888
Cells and molecules involved in local acute inflammatory response	1	0		1	SELP	0.6	0.253888
Serotonin and anxiety	1	0		1	FOS	0.6	0.253888
IL-4 signaling pathway	2	0		2	JAK2,PIK3CA	0.59	0.25431
Metapathway biotransformation Phase I and II	5	3	CYP4F11,UGT2B7,GSR	2	INMT,FMO2	0.59	0.25827
DNA damage response (only ATM dependent)	4	0		4	AKT3,PIK3CA,MAPK10,HMGB1	0.58	0.262271
Electron transport chain: OXPHOS system in mitochondria	3	2	COX5A,COX8A	1	SLC25A4	0.58	0.262271
Estrogen metabolism	1	1	UGT2B7	0		0.57	0.266636
Overview of perturbations to host-cell autophagy, induced by distinct proteins of SARS-CoV-2	1	0		1	RB1CC1	0.57	0.266636
Platelet-mediated interactions with vascular and circulating cells	1	0		1	CCL5	0.57	0.266636
Interactions between LOXL4 and oxidative stress pathway	1	0		1	EXOC6	0.57	0.266636
NOTCH1 regulation of endothelial cell calcification	1	0		1	MGP	0.57	0.266636
Mammary gland development pathway - Embryonic development (Stage 1 of 4)	1	0		1	SFRP1	0.57	0.266636
SREBF and miR33 in cholesterol and lipid homeostasis	1	0		1	PPARGC1A	0.57	0.266636
TGF-beta receptor signaling in skeletal dysplasias	2	0		2	IFNG,FOS	0.57	0.266995
MET in type 1 papillary renal cell carcinoma	2	0		2	PIK3CA,AKT3	0.57	0.266995
Kit receptor signaling pathway	2	0		2	FOS,JAK2	0.57	0.266995
Integrin cell surface interactions	1	1	IBSP	0		0.56	0.273026
Novel intracellular components of RIG-I-like receptor (RLR) pathway	2	0		2	MAPK10,IFNG	0.56	0.273337
Nephrogenesis	1	0		1	RSPO3	0.55	0.279167
Host-pathogen interaction of human coronaviruses - autophagy	1	0		1	RB1CC1	0.55	0.279167
Receptor-type tyrosine-protein phosphatases	1	0		1	NTRK3	0.55	0.279167
Farnesoid X receptor pathway	1	0		1	PPARGC1A	0.55	0.279167
Small ligand GPCRs	1	0		1	PTGFR	0.55	0.279167
Notch signaling pathway (Netpath)	2	0		2	FHL1,JAK2	0.55	0.279677
Overview of proinflammatory and profibrotic mediators	4	0		4	IFNG,AREG,CCL5,CXCL14	0.54	0.290416
Hypertrophy model	1	0		1	IFNG	0.54	0.291484
Phosphoinositides metabolism	2	0		2	PIK3CA,PLCB4	0.54	0.291484
Regulation of TLR by endogenous ligand	1	0		1	HMGB1	0.54	0.291484
BMP signaling in eyelid development	1	0		1	SFRP1	0.54	0.291484
Apoptosis modulation by HSP70	1	0		1	MAPK10	0.54	0.291484
Hematopoietic stem cell gene regulation by GABP alpha/beta complex	1	1	SMARCA4	0		0.54	0.291484
Olfactory bulb development and olfactory learning	1	0		1	LRRK2	0.54	0.291484
Lung fibrosis	2	1	MUC5B	1	CCL5	0.52	0.298665
Tamoxifen metabolism	1	1	UGT2B7	0		0.52	0.303592
Imatinib and chronic myeloid leukemia	1	1	PVT1	0		0.52	0.303592
G1 to S cell cycle control	2	2	MCM5,CREB3L1	0		0.52	0.304979
Pathways affected in adenoid cystic carcinoma	2	1	MYB	1	PIK3CA	0.52	0.304979
Oncostatin M signaling pathway	2	0		2	JAK2,FOS	0.51	0.311281
NRF2 pathway	4	4	GSR,G6PD,UGT2B7,SLC6A6	0		0.5	0.313334
PKC-gamma calcium signaling pathway in ataxia	1	0		1	PLCB4	0.5	0.315493
Glycerolipids and glycerophospholipids	1	0		1	CHPT1	0.5	0.315493
Transcription factor regulation in adipogenesis	1	0		1	PPARGC1A	0.5	0.315493
Methionine de novo and salvage pathway	1	0		1	MSRB3	0.5	0.315493
Histone modifications	2	1	HIST1H3C	1	SETBP1	0.5	0.317572
Male infertility	4	2	TRIP13,HMGA1	2	CLOCK,GNAO1	0.5	0.317758
GDNF/RET signaling axis	1	0		1	AGTR2	0.49	0.32719
FGF23 signaling in hypophosphatemic rickets and related disorders	1	0		1	KL	0.49	0.32719
Immune response to tuberculosis	2	0		2	IFNG,JAK2	0.49	0.32719
Photodynamic therapy-induced NFE2L2 (NRF2) survival signaling	1	0		1	FOS	0.49	0.32719
miR-targeted genes in muscle cell	4	3	HMGA1,G6PD,MRC2	1	RAB30	0.47	0.337586
Kynurenine pathway and links to cell senescence	1	1	KLF5	0		0.47	0.338689
Caspase activation via dependence receptors in the absence of ligand	1	1	MAGED1	0		0.47	0.338689
Prolactin receptor signaling	1	0		1	JAK2	0.47	0.338689
Non-small cell lung cancer	2	0		2	PIK3CA,AKT3	0.47	0.342585
Pathogenic Escherichia coli infection	2	2	OCLN,TUBB	0		0.47	0.342585
Kallmann syndrome	1	0		1	PIK3CA	0.46	0.349991
Cancer immunotherapy by PD-1 blockade	1	0		1	IFNG	0.46	0.349991
Relationship between inflammation, COX-2 and EGFR	1	0		1	AKT3	0.46	0.349991
S1P receptor signal transduction	1	0		1	AKT3	0.46	0.349991
Physiological and pathological hypertrophy of the heart	1	0		1	FOS	0.46	0.349991
B-WICH complex positively regulates rRNA expression	2	0		2	DEK,KAT2B	0.45	0.354985
Sterol regulatory element-binding proteins (SREBP) signaling	2	1	SEC31A	1	PRKAA2	0.45	0.354985
Glucuronidation	1	1	UGT2B7	0		0.44	0.361101
Complement activation	1	0		1	MASP1	0.44	0.361101
Glycosylation and related congenital defects	1	1	DPAGT1	0		0.44	0.361101
Metabolism of spingolipids in ER and Golgi apparatus	1	0		1	KDSR	0.44	0.361101
RUNX1 and FOXP3 control the development of regulatory T lymphocytes (Tregs)	1	0		1	IFNG	0.44	0.361101
Steatosis adverse outcome pathway	1	0		1	NR5A2	0.44	0.361101
Differentiation of white and brown adipocyte	1	0		1	EBF3	0.44	0.361101
YAP1- and WWTR1 (TAZ)-stimulated gene expression	1	0		1	KAT2B	0.44	0.361101
Ebstein-Barr virus LMP1 signaling	1	0		1	CCL5	0.44	0.361101
MECP2 and associated Rett syndrome	2	0		2	SMC3,ARHGEF26	0.44	0.361154
miR-targeted genes in leukocytes	4	4	HMGA1,POM121,G6PD,MRC2	0		0.44	0.366429
EPO receptor signaling	1	0		1	JAK2	0.43	0.372021
NAD metabolism in oncogene-induced senescence and mitochondrial dysfunction-associated senescence	1	1	HMGA1	0		0.43	0.372021
RAS and bradykinin pathways in COVID-19	1	0		1	AGTR2	0.43	0.372021
Wnt/beta-catenin signaling pathway in leukemia	1	0		1	LRP6	0.43	0.372021
Follicle stimulating hormone (FSH) signaling pathway	1	0		1	AREG	0.43	0.372021
Chromatin organization	3	1	SMARCA4	2	CLOCK,ATF7IP	0.41	0.385513
Host Interactions of HIV factors	1	1	RCC1	0		0.41	0.387716
16p11.2 distal deletion syndrome	2	2	SEZ6L2,KMT2D	0		0.41	0.391646
16p11.2 proximal deletion syndrome	2	2	SEZ6L2,KMT2D	0		0.41	0.391646
Regulatory circuits of the STAT3 signaling pathway	3	0		3	JAK2,AGTR2,MAPK10	0.41	0.393306
Selective expression of chemokine receptors during T-cell polarization	1	0		1	IFNG	0.41	0.393306
Gastric cancer network 1	1	1	CENPF	0		0.41	0.393306
Transcriptional activity of SMAD2/SMAD3:SMAD4 heterotrimer	2	1	NEDD4L	1	PPM1A	0.4	0.397668
Endothelin pathway	5	0		5	RDX,EDNRB,PIK3CA,MYH11,FOS	0.4	0.397772
Primary focal segmental glomerulosclerosis (FSGS)	2	0		2	LRP6,UTRN	0.39	0.403661
Cytokines and inflammatory response	1	0		1	IFNG	0.39	0.403677
OA1	2	0		2	PRKACB,PLCB4	0.39	0.403677
OA1	2	0		2	PRKACB,PLCB4	0.39	0.403677
OA1	2	0		2	PRKACB,PLCB4	0.39	0.403677
GPR143 in melanocytes and retinal pigment epithelium cells	2	0		2	PRKACB,PLCB4	0.38	0.41387
Base excision repair	1	0		1	HMGB1	0.38	0.41387
Tumor suppressor activity of SMARCB1	1	1	SMARCA4	0		0.38	0.41387
PI3K-AKT-mTOR signaling pathway and therapeutic opportunities	1	0		1	PIK3CA	0.38	0.41387
Ciliary landscape	5	2	POM121,MCM5	3	DGKE,EXOC6,YPEL5	0.38	0.420404
Eicosanoid metabolism via cyclooxygenases (COX)	1	0		1	PTGFR	0.37	0.423891
Constitutive androstane receptor pathway	1	0		1	PPARGC1A	0.37	0.423891
IL-17 signaling pathway	1	0		1	JAK2	0.37	0.423891
Prostaglandin signaling	2	0		2	AREG,IFNG	0.36	0.43374
Purinergic signaling	1	0		1	GNAO1	0.36	0.43374
Inflammatory response pathway	1	0		1	IFNG	0.36	0.43374
MAPK cascade	1	0		1	MAPK10	0.36	0.43374
Pregnane X receptor pathway	1	0		1	PPARGC1A	0.36	0.43374
Sphingolipid pathway	1	0		1	KDSR	0.36	0.43374
Monoamine GPCRs	1	0		1	ADRB2	0.35	0.443421
Signaling by NTRK3 (TRKC)	1	0		1	NTRK3	0.35	0.443421
Sialic acid metabolism	1	0		1	SLC35A1	0.35	0.443421
Mammary gland development pathway - Pregnancy and lactation (Stage 3 of 4)	1	0		1	JAK2	0.35	0.443421
Energy dependent regulation of mTOR by LKB1-AMPK	1	0		1	PPM1A	0.35	0.443421
Fatty acid beta-oxidation	1	0		1	ACAT1	0.35	0.443421
Interleukin-4 and Interleukin-13 signaling	2	0		2	MAOA,JAK2	0.35	0.446619
FBXL10 enhancement of MAP/ERK signaling in diffuse large B-cell lymphoma	1	1	HIST1H3C	0		0.34	0.452937
Embryonic stem cell pluripotency pathways	3	0		3	AKT3,FOS,LRP6	0.34	0.453081
Circadian Clock	3	0		3	PPARGC1A,FBXL3,CLOCK	0.34	0.453081
Osteoblast differentiation and related diseases	3	0		3	LRP6,PIK3CA,MAPK10	0.34	0.457832
Target of rapamycin (TOR) signaling	1	0		1	PRKAA2	0.34	0.46229
Fragile X syndrome	3	1	EIF4G1	2	NTRK2,PRKAR1A	0.33	0.462738
GPCRs, class A rhodopsin-like	6	0		6	GPR52,PTGFR,NPY1R,ADRB2,AGTR2,EDNRB	0.33	0.464107
Gastrin signaling pathway	3	0		3	PIK3CA,JAK2,FOS	0.33	0.465245
Cell cycle	3	1	MCM5	2	SMC3,STAG2	0.33	0.465245
NRP1-triggered signaling pathways in pancreatic cancer	1	0		1	AKT3	0.33	0.471484
Striated muscle contraction pathway	1	0		1	DES	0.32	0.480522
Sleep regulation	1	0		1	FOS	0.32	0.480522
Metabolism of steroid hormones	1	0		1	HSD17B11	0.32	0.480522
Nuclear receptors	1	0		1	NR5A2	0.32	0.480522
Glycolysis and Gluconeogenesis - for workshop	1	1	GPI	0		0.31	0.489404
Adipogenesis	3	2	HMGA1,KLF5	1	PPARGC1A	0.31	0.492016
Angiopoietin-like protein 8 regulatory pathway	3	0		3	PIK3CA,SHC3,MAPK10	0.3	0.49768
Oxidative damage response	1	0		1	MAPK10	0.3	0.498136
Microglia pathogen phagocytosis pathway	1	0		1	PIK3CA	0.3	0.498136
TCF dependent signaling in response to WNT	3	2	SMARCA4,KMT2D	1	PIP5K1B	0.3	0.502926
Measles virus infection	3	0		3	PIK3CA,MAPK10,FOS	0.3	0.506329
Cristae formation	1	1	DNAJC11	0		0.3	0.506718
Common pathways underlying drug addiction	1	0		1	PRKACB	0.3	0.506718
Ebola virus pathway in host	3	1	FOLR1	2	PIK3CA,HLA-DQA1	0.29	0.512184
IL-2 signaling pathway	1	0		1	FOS	0.29	0.515154
DNA replication	1	1	MCM5	0		0.29	0.515154
Hedgehog signaling pathway	1	0		1	PRKACB	0.29	0.515154
Neuroinflammation and glutamatergic signaling	3	0		3	IFNG,PLCB4,FOS	0.29	0.518103
Host-pathogen interaction of human coronaviruses - interferon induction	1	0		1	FOS	0.28	0.523446
IL-6 signaling pathway	1	0		1	JAK2	0.28	0.523446
Insulin processing	1	0		1	EXOC6	0.28	0.523446
TNF-related weak inducer of apoptosis (TWEAK) signaling pathway	1	0		1	CCL5	0.28	0.523446
Synthesis of DNA	1	1	MCM5	0		0.28	0.524732
Endoderm differentiation	1	0		1	SFRP1	0.28	0.524808
MAPK6/MAPK4 signaling	1	0		1	2007-09-01	0.28	0.525931
Oxidative Stress Induced Senescence	1	0		1	FOS	0.28	0.527175
Mitochondrial immune response to SARS-CoV-2	1	0		1	AGTR2	0.27	0.531597
Neurodegeneration with brain iron accumulation (NBIA) subtypes pathway	1	0		1	RB1CC1	0.27	0.531597
Selenium metabolism and selenoproteins	1	0		1	FOS	0.27	0.531597
Growth hormone receptor signaling	1	0		1	JAK2	0.27	0.531597
tRNA aminoacylation	1	1	QARS	0		0.27	0.531597
Interferon alpha/beta signaling	1	1	IP6K2	0		0.27	0.534137
Glycolysis and gluconeogenesis	1	1	GPI	0		0.26	0.547483
Regucalcin in proximal tubule epithelial kidney cells	1	0		1	MAPK10	0.26	0.547483
Interleukin-7 signaling	1	1	SMARCA4	0		0.26	0.547483
ATM signaling in development and disease	1	1	G6PD	0		0.26	0.555223
Aryl hydrocarbon receptor pathway	1	0		1	IFNG	0.25	0.562831
Interactions between immune cells and microRNAs in tumor microenvironment	1	0		1	CCL5	0.24	0.570309
Signaling by NTRK2 (TRKB)	1	0		1	NTRK2	0.24	0.570309
BMAL1:CLOCK,NPAS2 activates circadian gene expression	1	1	BHLHE41	0		0.24	0.570309
MTOR signaling	1	1	EIF4G1	0		0.24	0.570309
MAPK targets/ Nuclear events mediated by MAP kinases	1	0		1	FOS	0.24	0.57766
ESR-mediated signaling	2	1	MYB	1	NR5A2	0.23	0.590689
Hair follicle development: induction - Part 1 of 3	1	0		1	LRP6	0.22	0.598968
Unfolded Protein Response (UPR)	1	1	CREB3L1	0		0.22	0.598968
Netrin-UNC5B signaling pathway	1	0		1	PIK3CA	0.21	0.612573
Copper homeostasis	1	0		1	PIK3CA	0.21	0.612573
RANKL/RANK signaling pathway	1	0		1	FOS	0.21	0.612573
TBC/RABGAPs	1	0		1	TBC1D15	0.21	0.619202
Proximal tubule transport	1	1	ATP6V1B1	0		0.2	0.625718
CCL18 signaling pathway	3	0		3	JAK2,KAT2B,FOS	0.2	0.632511
Clear cell renal cell carcinoma pathways	2	2	GPI,BHLHE41	0		0.18	0.661943
Androgen receptor signaling pathway	2	0		2	KAT2B,DSTN	0.18	0.665893
Network map of SARS-CoV-2 signaling pathway	6	1	LGALS3BP	5	JAK2,FOS,SELP,CCL5,IFNG	0.18	0.667915
ncRNAs involved in Wnt signaling in hepatocellular carcinoma	2	0		2	LRP6,SFRP1	0.18	0.667915
Processing of Capped Intron-Containing Pre-mRNA	4	1	PTBP1	3	SNRNP27,WBP4,SRSF5	0.18	0.668214
XBP1(S) activates chaperone genes	2	2	CUL7,SEC31A	0		0.17	0.678424
Small cell lung cancer	2	0		2	PIK3CA,AKT3	0.17	0.680595
Acute viral myocarditis	2	1	EIF4G1	1	IFNG	0.17	0.682787
lncRNA in canonical Wnt signaling and colorectal cancer	2	0		2	LRP6,SFRP1	0.16	0.684997
Wnt signaling pathway and pluripotency	2	0		2	MAPK10,LRP6	0.16	0.691726
Amyloid fiber formation	2	1	SORL1	1	SNCA	0.16	0.691726
Neural crest differentiation	2	1	MYB	1	PMP22	0.16	0.691726
MicroRNAs in cardiomyocyte hypertrophy	2	0		2	PIK3CA,LRP6	0.15	0.703203
Complement system in neuronal development and plasticity	2	0		2	IFNG,MASP1	0.15	0.7102
Mitochondrial biogenesis	2	1	PPRC1	1	PPARGC1A	0.14	0.721962
Burn wound healing	2	0		2	CXCL14,HMGB1	0.14	0.724322
GPCRs, other	2	0		2	ADRB2,PTGFR	0.14	0.724322
Regulation of mitotic cell cycle	1	1	NEK2	0		0.14	0.726397
Sphingolipid metabolism	1	0		1	KDSR	0.14	0.726397
Cell junction organization	1	0		1	ANG	0.14	0.726427
Selenoamino acid metabolism	2	0		2	INMT,SELP	0.14	0.726502
Factors involved in megakaryocyte development and platelet production	1	1	MYB	0		0.14	0.726768
ABC-family proteins mediated transport	1	0		1	ABCA5	0.14	0.726768
Signaling by FGFR3	1	0		1	PIK3CA	0.14	0.729287
Clathrin-mediated endocytosis	1	0		1	SGIP1	0.14	0.729754
Response to elevated platelet cytosolic Ca2+	1	0		1	STXBP3	0.14	0.730782
Regulation of mRNA stability by proteins that bind AU-rich elements	1	1	EIF4G1	0		0.14	0.731342
Extracellular matrix organization	1	1	IBSP	0		0.14	0.732549
L1CAM interactions	1	1	NRCAM	0		0.13	0.73457
Apoptotic execution phase	1	1	OCLN	0		0.13	0.73457
Asparagine N-linked glycosylation	1	1	DPAGT1	0		0.13	0.735298
Integration of energy metabolism	1	0		1	STXBP1	0.13	0.736051
p75 NTR receptor-mediated signaling	1	1	MAGED1	0		0.13	0.736829
Signaling by FGFR1	1	0		1	PIK3CA	0.13	0.737631
Complement system	3	1	IBSP	2	SELP,MASP1	0.13	0.738457
Mesodermal commitment pathway	3	1	KLF5	2	JAK2,PRKAR1A	0.13	0.748953
Orexin receptor pathway	3	1	HMGA1	2	FOS,FOSB	0.12	0.752203
miR-targeted genes in squamous cell	3	3	POM121,HMGA1,MRC2	0		0.12	0.755592
IL-18 signaling pathway	5	0		5	IFNG,DEK,CCL5,FOS,DES	0.09	0.815606
miR-targeted genes in epithelium	5	5	G6PD,PTBP1,TRIP13,MRC2,POM121	0		0.08	0.836921
T-cell receptor (TCR) signaling pathway	1	0		1	FOS	0	1
Complement and coagulation cascades	1	0		1	MASP1	0	1
GDNF	5	1	SORL1	4	FOS,PPARGC1A,AKT3,SPRY2	0	1
Modulators of TCR signaling and T cell activation	1	1	FIBP	0		0	1
SARS-CoV-2 innate immunity evasion and cell-specific immune response	1	0		1	CCL5	0	1
A draft map of SARS-COV-2 signaling pathway map	6	1	LGALS3BP	5	IFNG,FOS,SELP,CCL5,JAK2	0	1
FLT3 Signaling	2	0		2	SOCS2,PIK3CA	0	1
FOXO-mediated transcription of oxidative stress, metabolic and neuronal genes	1	0		1	PPARGC1A	0	1
Extra-nuclear estrogen signaling	1	0		1	FOS	0	1
DNA repair pathways, full network	2	0		2	HMGB1,REV3L	0	1
RNA pol II transcription - Initiation and elongation	1	1	MED14	0		0	1
Overlap between signal transduction pathways contributing to LMNA laminopathies	1	0		1	MAOA	0	1
CAMKK2 pathway	5	2	ERMAP,NEDD4L	3	CCL5,MAMDC2,PRKAA2	0	1
AXL signaling pathway	1	0		1	AKT3	0	1
Thyroid hormones production and peripheral downstream signaling effects	1	1	PAX8	0		0	1
22q11.2 copy number variation syndrome	2	2	CLDN3,RCC1	0		0	1
Cytosolic DNA-sensing pathway	1	0		1	CCL5	0	1
Genes related to primary cilium development (based on CRISPR)	1	0		1	RAB23	0	1
SUMOylation of transcription cofactors	1	0		1	PPARGC1A	0	1
Signaling by PTK6	1	0		1	LRRK2	0	1
Non-genomic actions of 1,25 dihydroxyvitamin D3	3	0		3	PLCB4,PIK3CA,AKT3	0	1
Mitochondrial complex I assembly model OXPHOS system	1	0		1	TMEM126B	0	1
Oxidation by cytochrome P450	1	1	CYP4F11	0		0	1
RUNX1 regulates genes involved in megakaryocyte differentiation and platelet function	1	0		1	KAT2B	0	1
Protein ubiquitination	1	1	UBA1	0		0	1
mRNA processing	2	2	NONO,PTBP1	0		0	1
Transcriptional regulation by RUNX1	3	2	OCLN,MYB	1	RSPO3	0	1
Gene and protein expression by JAK-STAT signaling after Interleukin-12 stimulation	1	0		1	IFNG	0	1
Transcriptional regulation by the AP-2 (TFAP2) family of transcription factors	1	0		1	DEK	0	1
Interleukin-12 family signaling	1	0		1	JAK2	0	1
Pyrimidine metabolism	1	1	CAD	0		0	1
Epilepsy adverse outcome pathway	1	0		1	RDX	0	1
DNA IR-double strand breaks and cellular response via ATM	1	0		1	SMC3	0	1
TYROBP causal network in microglia	1	1	ELF4	0		0	1
PPAR signaling pathway	1	0		1	SORBS1	0	1
Dengue-2 interactions with complement and coagulation cascades	1	0		1	MASP1	0	1
T-cell antigen receptor (TCR) pathway during Staphylococcus aureus infection	1	0		1	FOS	0	1
trans-Golgi Network Vesicle Budding	1	1	AP1G2	0		0	1
DNA Damage/Telomere Stress Induced Senescence	1	1	HMGA1	0		0	1
Signaling by FGFR2	3	2	PTBP1,ESRP1	1	PIK3CA	0	1
Signaling by FGFR4	1	0		1	PIK3CA	0	1
Signaling by TGF-beta Receptor Complex	1	1	NEDD4L	0		0	1
Signaling by SCF-KIT	1	0		1	JAK2	0	1
Nonsense-Mediated Decay (NMD)	2	1	EIF4G1	1	PNRC2	0	1
Deadenylation-dependent mRNA decay	1	1	EIF4G1	0		0	1
HIV Life Cycle	3	3	HMGA1,NEDD4L,RCC1	0		0	1
Apoptosis	1	0		1	MAPK10	0	1
Parkin-ubiquitin proteasomal system pathway	1	1	TUBB	0		0	1
AGE/RAGE pathway	1	0		1	JAK2	0	1
B cell receptor signaling pathway	1	0		1	PIP5K1B	0	1
miR-targeted genes in lymphocytes	8	6	MRC2,G6PD,POM121,TRIP13,HMGA1,PTBP1	2	RAB30,RAB23	0	1
Transport of inorganic cations/anions and amino acids/oligopeptides	1	1	SLC6A6	0		0	1
Transport of bile salts and organic acids, metal ions and amine compounds	1	1	SLC6A6	0		0	1
Regulation of DNA replication	1	1	MCM5	0		0	1
Interleukin-3, Interleukin-5 and GM-CSF signaling	1	0		1	JAK2	0	1
Proteasome degradation	1	0		1	IFNG	0	1
Eukaryotic translation initiation	2	1	EIF4G1	1	EIF1AX	0	1
DNA Damage Bypass	1	0		1	REV3L	0	1
Folate metabolism	1	1	FOLR1	0		0	1
Selenium micronutrient network	1	1	GSR	0		0	1
AMP-activated protein kinase (AMPK) signaling	1	0		1	PRKACB	0	1
